# Supplementary material for: Twitter Discussions on #digitaldementia: Content and Sentiment Analysis
Source: J Med Internet Res. 2024 Jul 16;26:e59546. doi: 10.2196/59546 (PMC11289583; doi:10.2196/59546)
Supplement: Multimedia Appendix 2 [file jmir_v26i1e59546_app2.xlsx]

## Sheet: scrapping
Datetime	Text	Sentiment	Main	Sub
2008-10-24 16:06:41+00:00	New Blog: Digital Dementia http://joshbruce.me/blog	0.0681818	2	6
2009-06-14 13:13:41+00:00	Dementia / Kantyze - Bad Empireia / Coming After Us - SHBD: _*.SHADYBRAIN DIGITAL 00609 - OUT NOW*_ Previews: D.. http://tinyurl.com/naf5zb	-0.35	1	1
2009-06-24 15:34:19+00:00	#ep2009 Are we in danger of creating digital refugees and suffering form digital dementia with all these bits of self on the web	0	1	3
2009-10-16 16:58:05+00:00	I can see Twitter releasing a guide someday for coping with digital dementia.	0	4	10
2009-11-04 07:03:29+00:00	#dnws Great term "digital dementia" for what happens when you lose your laptop, cell, no memory of numbers, address, appointments, nada	0.4	1	3
2009-11-04 14:27:42+00:00	RT @CatinStack #dnws Great term "digital dementia" what happens when you lose your laptop, cell, no memory of numbers, address, appointments	0.4	3	7
2009-11-04 15:13:57+00:00	RT #dnws Great term "digital dementia" for what happens when you lose your laptop, cell, no memory of numbers, address, appointments,	0.4	3	7
2009-11-04 15:36:35+00:00	RT @CatinStack: #dnws Great term "digital dementia": when you lose your laptop, cell, no memory of numbers, address, appointments, nada	0.4	3	7
2009-11-04 15:36:54+00:00	RT @CatinStack: "digital dementia" - what happens when you lose your laptop, cell, no memory of numbers, address, appointments, nada	0	3	7
2009-11-04 15:37:37+00:00	dmlComp RT @CatinStack:Great term "digital dementia": when you lose your laptop, cell, no memory of numbers, address, appointments, nada	0	2	5
2009-11-04 15:41:58+00:00	@CatinStack: Love the term "digital dementia." Did you coin it?	0.25	1	2
2009-11-04 20:36:57+00:00	"Digital dementia" - what happens when you lose your laptop, cell, memory of numbers, address, appointments RT @cherimullins RT @CatinStack	0	2	4
2009-11-04 21:45:00+00:00	digital dementia	0	1	1
2009-11-05 05:40:19+00:00	@cherimullins Digital Dementia coined by Prof Yong Jeong of KAIST, a neurologist who works on actual dementia Brilliant, no?	0.3	1	2
2009-11-05 15:18:34+00:00	RT @CatinStack: @cherimullins Digital Dementia coined by Prof Yong Jeong of KAIST, neurologist who works on actual dementia. Brilliant, no?	0.3	3	7
2009-12-08 05:44:47+00:00	Who the fuck is parking on digitaldementia.com?	-0.4	1	3
2009-12-18 09:42:59+00:00	Working mum on the verge: Digital Dementia http://bit.ly/8sawHb	0	3	8
2010-04-18 11:31:27+00:00	Am suffering "digital dementia" ??have just posted a podcast on vocation, days after I intended to!	0	1	3
2010-04-23 05:35:40+00:00	Exploring the UK's Digital Dementia http://bit.ly/aeSbUR	0	1	1
2010-04-23 05:42:16+00:00	Exploring the UK's Digital Dementia @NetEvolution (Internet Evolution) http://bit.ly/9ucAgh	0	1	1
2010-04-23 05:56:37+00:00	Exploring the UK's Digital Dementia: More technology-oriented efforts to cut the government budget in Britain show... http://bit.ly/8ZFIZL	0.25	4	10
2010-04-23 06:12:49+00:00	Exploring the UK's Digital Dementia @NetEvolution (Internet Evolution) http://bit.ly/9ucAgh: http://bit.ly/92x9AT	0	1	1
2010-04-23 06:13:53+00:00	Exploring the UK's Digital Dementia: The UK security service MI5 is planning to hand out P45s (pink slips) to doze... http://bit.ly/9PzIua	-0.05	1	1
2010-04-23 06:13:56+00:00	Exploring the UK's Digital Dementia: The UK security service MI5 is planning to hand out P45s (pink slips) to... http://ff.im/jgRju	-0.05	1	1
2010-04-23 06:37:44+00:00	Exploring the UK's Digital Dementia http://bit.ly/b6HWNb	0	1	1
2010-04-23 07:08:46+00:00	Exploring the UK's Digital Dementia (source: Internet Evolution): More technology-oriented efforts to cut the go... http://twurl.nl/p8v204	0.25	4	10
2010-04-23 15:30:59+00:00	Exploring the UK's Digital Dementia http://www.internetevolution.com/author.asp?section_id=920&doc_id=190798	0	1	1
2010-05-02 17:17:27+00:00	Digital Dementia Design | FREELANCE DESIGN http://bit.ly/cNJk5Z	0	1	1
2010-07-23 10:05:15+00:00	Great thoughts from Orange (of all places) around SocNets and privacy. Love the digital dementia line of thinking - http://bit.ly/bFGK2m	0.433333	2	5
2010-07-25 15:26:07+00:00	Dementia is "a lazy way of managing data without people having to go through the hassle of saying". What about digital dementia? #facebook	-0.125	1	3
2010-07-25 15:28:17+00:00	More about digital dementia: read this excellent interview of Giles Corbett http://bit.ly/GilesCorbett	0.5	2	6
2010-09-30 21:48:26+00:00	So tired and I have to be up bright and early, well early to take the poorly car in, pah - it's having digital dementia	0.0166667	3	8
2010-11-03 00:24:08+00:00	Digital Dementia Design by John Hinch http://fb.me/I8u3yNvz	0	1	1
2011-02-15 03:38:18+00:00	...openness to immanent geo-political conspiracy, digital dementia. In short, brilliant!	0.225	1	2
2011-02-19 01:09:33+00:00	Digital dementia... all iPhone photos from Nov on are lost. Ow. A small wedge of memories, there. Luckily most SouthAm pics were camera'd.	0.0833333	2	4
2011-03-05 12:36:09+00:00	or would that be digital dementia?	0	3	7
2011-03-23 14:56:38+00:00	Dr Paul Gandel from Syracuse U speaks to IEEE on Digital Dementia http://plixi.com/p/86248690	0	2	5
2011-03-23 21:06:02+00:00	Back on my twitter grind....forgot my password there for a minute. Digital Dementia.	0	1	1
2011-04-03 19:45:10+00:00	Ol' Blue Dies Of Digital Dementia At Age 7 ~ http://bit.ly/gsiK0l #consumervictim #dell #computer	0	3	7
2011-05-08 13:15:21+00:00	The Risks of Digital Dementia and Digital Strokes: I briefly wrote about digital dementia in my post about deman... http://bit.ly/mq2uwQ	0	1	3
2011-05-08 13:34:57+00:00	The Risks of Digital Dementia and Digital Strokes: I briefly wrote about digital dementia in my post... http://bit.ly/iskIiL #Conspiracy	0	1	3
2011-05-08 13:37:07+00:00	The Risks of Digital Dementia and Digital Strokes http://zite.to/kQBp2r via @Ziteapp	0	1	3
2011-05-08 13:49:20+00:00	Something I wanted to blog about for quite some time is so called digital dementia! Hope you'll enjoy this Sunday... http://fb.me/EUAjs4T7	0.2	3	8
2011-05-08 14:11:55+00:00	The Risks of Digital Dementia and Digital Strokes http://goo.gl/fb/MFKcS	0	1	3
2011-05-08 14:25:10+00:00	#ghana reading; The Risks of Digital Dementia and Digital Strokes http://ow.ly/1cydPF	0	1	2
2011-05-08 14:29:10+00:00	The Risks of Digital Dementia and Digital Strokes: I briefly wrote about digital dementia in my??http://adf.ly/1Nhx9	0	1	3
2011-05-08 14:31:12+00:00	The Risks of Digital Dementia and Digital Strokes: I briefly wrote about digital dementia in??http://goo.gl/fb/9njTQ	0	1	3
2011-05-08 14:49:12+00:00	The Risks of Digital Dementia and Digital Strokes http://goo.gl/fb/2BkYT	0	1	3
2011-05-08 15:09:35+00:00	The Risks of Digital Dementia and Digital Strokes http://bit.ly/kRDzuI /via @MediaReDEF	0	1	3
2011-05-08 17:50:38+00:00	The Risks of Digital Dementia and Digital Strokes: Besides the great risk of identity theft and everything relat... http://bit.ly/kP9za1	0.266667	1	3
2011-05-08 18:00:07+00:00	The Risks of Digital Dementia and Digital Strokes | Disrupt Education | Big Think - http://ow.ly/4PL9K	0	1	3
2011-05-08 18:58:17+00:00	The Risks of Digital Dementia and Digital Strokes: I briefly wrote about digital dementia in my post about deman... http://bit.ly/ix7KwT	0	1	3
2011-05-08 23:37:36+00:00	Beware of Digital Dementia http://t.co/jRkMRZE via @bigthink	0	1	1
2011-05-09 00:06:02+00:00	I used to write things down..Digital Dementia http://t.co/jynVLcz via @bigthink	0	1	1
2011-05-09 02:07:36+00:00	The Risks of Digital Dementia and Digital Strokes http://bit.ly/ijM6Ue	0	1	3
2011-05-09 07:57:28+00:00	The Risks of Digital Dementia and Digital Strokes | Disrupt ...: The risk of a digital stroke through hacker att... http://bit.ly/k1b69o	0	1	3
2011-05-09 09:04:58+00:00	The Risks of Digital Dementia and Digital Strokes | Disrupt ...: I briefly wrote about digital dementia in my po... http://bit.ly/iHmTeV	0	1	3
2011-05-09 11:56:16+00:00	The Risks of Digital Dementia http://t.co/CMq4Vhe via @bigthink	0	1	3
2011-05-09 16:12:22+00:00	Lots of people like yesterday's @BigThink: The Risks of Digital Dementia and Digital Strokes http://bit.ly/mKHLpc What about you? :)	0.166667	2	6
2011-05-22 23:46:45+00:00	Very interesting... &gt; The Risks of Digital Dementia and Digital Strokes | Disrupt Education | Big Think http://shar.es/HGdfA	0.1625	3	8
2011-05-24 20:42:31+00:00	Peter Kalyniuk - digital dementia	0	3	7
2011-05-31 15:00:39+00:00	The Risks of Digital Dementia and Digital Strokes http://shar.es/Hh83j #education	0	1	3
2011-06-10 06:39:36+00:00	Digital dementia: when you lose your memory stick. #21stcenturymaladies	0	2	5
2011-07-10 15:07:44+00:00	The intro of G+ is more evidence of 'digital dementia' . What to do with 'old versions' of your profile? http://bit.ly/a6P3Bs @Intellagirl	0.2	3	8
2011-09-01 01:02:22+00:00	Digital dementia: A woman tries to call her mother-in-law in front of her husband, but cannot remember her mothe... http://t.co/jczki7b	-0.05	1	1
2011-09-01 01:48:39+00:00	Digital dementia: A woman tries to call her mother-in-law in front of her husband, but cannot remember her mothe... http://t.co/ojIdFIr	-0.05	1	1
2011-09-14 18:03:02+00:00	AddPublic: Do we live in digital dementia? - http://t.co/8G11aKy #fb	0.0681818	1	1
2011-09-14 18:28:00+00:00	Do we live in digital dementia? - @ecademy @karin_sebelin http://t.co/1vyszwH	0.0681818	1	1
2011-09-14 18:31:05+00:00	Do we live in digital dementia? [Karin Sebelin] - I just heard a statement on TV: We live in digital dementia! ... http://t.co/z4ueqhJ	0.0681818	1	1
2011-09-14 18:52:58+00:00	Do we live in digital dementia? - @ecademy @karin_sebelin http://t.co/w6DSIRJ	0.0681818	1	1
2011-09-14 18:53:33+00:00	Do we live in digital dementia? - @ecademy @karin_sebelin http://t.co/irgTvu1k	0.0681818	1	1
2011-09-14 19:01:43+00:00	Do we live in digital dementia? - @ecademy @karin_sebelin http://t.co/9Bf87lx	0.0681818	1	1
2011-09-14 19:20:28+00:00	Do we live in digital dementia? - @ecademy @karin_sebelin http://t.co/97WtDC1	0.0681818	1	1
2011-09-15 00:59:50+00:00	Top story: Do we live in digital dementia? - Ecademy http://t.co/iZUssmt2, see more http://t.co/LtIUX6w2	0.284091	3	8
2011-09-15 01:15:08+00:00	RT @thomaspower: Do we live in digital dementia? [Karin Sebelin] http://t.co/42hCnsyJ	0.0681818	3	7
2011-09-15 10:07:40+00:00	Do we live in digital dementia? - Ecademy http://t.co/LjLnNC7Q	0.0681818	1	1
2011-09-15 15:43:25+00:00	Do we live in digital dementia? - Ecademy: digital, dementia, google, search, searching, internet, forgetful,Eca... http://t.co/Vgl0x0xV	0.0454545	2	5
2011-09-23 08:24:58+00:00	Confusing people with @ replies days after their original tweets. Digital dementia? Confusing even myself	-0.05625	1	1
2011-09-23 15:42:40+00:00	@adamwohl digital dementia. And finally, true design simplicity.	0.175	1	1
2011-10-01 21:33:50+00:00	finally home. i learned tonight that i have digital dementia.	0	2	5
2011-10-03 12:04:43+00:00	Do we live in digital dementia? - @ecademy @karin_sebelin http://t.co/iLxAHXmf	0.0681818	1	1
2011-10-03 12:42:44+00:00	Do we live in digital dementia? - @ecademy @karin_sebelin http://t.co/sshA1Kx0	0.0681818	1	1
2011-11-27 05:41:21+00:00	My being was formed before you could log into anything. It was forged in real time not digital dementia.	0.1	2	6
2011-12-04 21:38:29+00:00	@jerryflannery can I get a RT for my arch nemesis Geoff, he suffers from dementia and thinks all men work as sky digital installers!	-0.3	4	9
2012-01-09 01:30:42+00:00	I keep buying songs on iTunes and forgetting to add them to my playlists - I call it digital dementia	0	4	9
2012-01-31 06:04:09+00:00	RT %40malfletcher http://t.co/mY7248f %3A Social Comment %3A Mal Fletcher - Digital Dementia http%3A%2F%2Fbit.ly%2Fxa8D3c	0.0166667	3	7
2012-01-31 14:25:34+00:00	RT @malfletcher http://t.co/RNVagoRT : Social Comment : Mal Fletcher - Digital Dementia /Editorial-314-Mal-Fletcher-Digital-Dementia.aspx	0.0166667	3	7
2012-01-31 16:45:29+00:00	Hoping for gr8 response to our latest News Release sent today by @LexiconPR on #Digital Dementia. Here's release http://t.co/EYCZu4gY	0.25	2	5
2012-01-31 17:07:35+00:00	Digital Dementia & Digital Free Zones all on #DigitalSilence #tech http://t.co/YeWeKH8c	0.133333	1	1
2012-01-31 19:29:14+00:00	??Dan_Peck: Digital Dementia & Digital Free Zones all on #DigitalSilence #tech http://t.co/TnxHCUDY??- interesting but controversial	0.29	1	2
2012-02-03 14:56:51+00:00	@malfletcher Your coming to Portugal announced yesterday, quoting "Digital Dementia". In portuguese :/ ... http://t.co/yHLbwZ25	-0.125	1	2
2012-02-03 20:52:19+00:00	RT @CarlosPiLeite: @malfletcher Yr coming to Portugal announced yesterday quoting Digital Dementia. In portuguese http://t.co/CyO87snn &lt;Gr8	0	3	7
2012-02-08 11:59:40+00:00	RT @malfletcher http://t.co/N2DcwokO : Social Comment : Mal Fletcher - Digital Dementia http://t.co/mHS2M0Dk	0.0166667	3	7
2012-02-13 16:50:37+00:00	Did an interesting & positive interview with #Portugal national #TV today re. Digital Dementia. Show airs 2 weeks. #futurism	0.242424	1	1
2012-02-21 10:14:57+00:00	Will Your #SmartPhone Eventually Produce Dementia? See "Digital Dementia" at http://t.co/z6j4aTd4 (Pls RT) #tech #brain	0	3	8
2012-02-21 10:22:28+00:00	Last pre-Lent day of social media today! Can't wait to re-discover my attention span and banish digital dementia #Lent	0.0138889	2	6
2012-02-21 10:37:19+00:00	RT @malfletcher: Will Your #SmartPhone Eventually Produce Dementia? See "Digital Dementia" at http://t.co/AtVumtY9 / v. Interesting, do read	0.25	3	7
2012-02-22 02:01:43+00:00	Join me on #BBC #Radio at 10:30am (UK) for talk re my editorial on #Digital Dementia. Listen live: http://t.co/5Hemnd0q #tech	0.0681818	1	2
2012-02-22 11:23:00+00:00	RT @GbizIT: Thanks to @malfletcher for a stimulating conversation on @BBCTees this morning on Digital Dementia http://t.co/3yUff5X0 &lt;Welcome	0.1	3	7
2012-02-24 07:50:35+00:00	http://t.co/tXHp0HJD #Twitter boss says using site too much is 'unhealthy' &lt; cf 'Digital Dementia' @ http://t.co/mo8Acudp	-0.2	3	7
2012-02-24 14:49:47+00:00	http://t.co/PdhmfHQo : Social Comment : Mal Fletcher - Digital Dementia | @scoopit http://t.co/mjrUteVE	0.0166667	2	5
2012-02-29 05:40:38+00:00	Day 1 of class. Neo-liberalisation? Digital dementia? Temporal democratization? Baleful nexus? Foreshortened time horizons? #lotstolearn !!	0	1	2
2012-03-01 11:27:58+00:00	http://t.co/N2DcwokO : Social Comment : Mal Fletcher - Digital Dementia http://t.co/z6j4aTd4	0.0166667	2	5
2012-03-01 11:29:32+00:00	RT @malfletcher: http://t.co/1uDNszkw : Social Comment : Mal Fletcher - Digital Dementia http://t.co/4sd4d93Q	0.0166667	3	7
2012-03-01 11:49:24+00:00	RT @thespacenorwich: RT @malfletcher: http://t.co/eZoLt6G6 : Social Comment : Mal Fletcher - Digital Dementia http://t.co/24xHoKjY	0.0166667	3	7
2012-03-12 11:13:13+00:00	Are we outsourcing memory to machines? See my Open-Ed on digital Dementia at http://t.co/mo8Acudp #memory #tech #future	0	1	3
2012-03-13 13:22:03+00:00	Siri descending into "digital dementia" ??The Register http://t.co/atbKiXaI | voice search noticeably less smart now than six months ago	0.015873	3	8
2012-03-13 13:52:19+00:00	Is Siri 'slipping into digital dementia'? Or was she never the sharpest tool in the shed? http://t.co/SkIP3nVI #iphone4s #siri #tech	-0.05	2	4
2012-03-29 07:09:09+00:00	Are We Outsourcing Parts of our Minds? "Digital Dementia" - love your thoughts on it... http://t.co/gKEwGjXn	0.25	1	1
2012-04-06 09:03:17+00:00	TRAVIS KELLY: Digital dementia - our dangerous reliance on internet technologies: At a recent shooting competiti... http://t.co/qNHQR1no	-0.2	3	8
2012-04-06 11:48:45+00:00	TRAVIS KELLY: Digital dementia - our dangerous reliance on internet technologies http://t.co/1iAN0Mwk	-0.3	2	4
2012-04-11 23:59:08+00:00	??z3n_digital: Margaret Thatcher talks about irreversible Climate Change due to CO2 #auspol she has dementia the poor woman - u lefty Lowy	-0.2625	1	2
2012-04-13 17:51:42+00:00	@erinefraser I had a non-fiction piece called digital dementia where I talked about migrating obsolete files and an essay on Total Recall.	0	1	1
2012-04-16 09:03:53+00:00	http://t.co/4SSForqy TRAVIS KELLY: Digital dementia - our dangerous reliance on internet technologies - Grand Junction Free Press	0.075	2	5
2012-04-19 22:19:33+00:00	Are you in need of a great website? Why not check out Digital Dementia at http://t.co/pvxFzgCS in #princegeorge or follow @Dig_Dementia	0.4	1	1
2012-05-15 20:25:38+00:00	@HJonesy Digital dementia?	0	1	2
2012-06-01 05:35:27+00:00	Dj Evil Guytiano is spinning 'Digital Tension Dementia' by Front Line Assembly #nowplaying #turntablefm	-0.5	4	9
2012-06-06 22:03:04+00:00	My DAB radio has suddenly started calling alarm settings 'alerm' settings. I think it's developing digital dementia. :/	-0.0833333	2	6
2012-06-22 15:46:47+00:00	Meeting myself coming backwards as they say in Ireland #TGIF I's all slightly insane at the moment #digitaldementia	-1	2	6
2012-07-17 07:56:32+00:00	Is digital dementia our future? http://t.co/Zz1SwyE	0	2	5
2012-07-18 06:37:38+00:00	New Ofcom report suggests texting has overtaken talking by phone. Cf my piece on Digital Dementia (cont) http://t.co/lsqIQKGa	0.0681818	2	4
2012-07-26 04:02:25+00:00	amazing expression of digital dementia. http://t.co/y1TUv8lv	0.3	1	1
2012-08-02 06:32:23+00:00	We r all doomed. Especially u, digital natives with proactive parents, causing our early digital dementia. [in GER] http://t.co/CpIt5Wdu	0.0333333	4	9
2012-08-02 06:40:09+00:00	Oh, the irony-buying a book on digital dementia naturally as an ebook. Spitzer is rather concerned, so I'd better check http://t.co/q491ZlQ9	0.2	3	7
2012-08-17 12:46:00+00:00	RT @eurotopics_en Paperless classroom causes digital dementia | Der Nordschleswiger - Denmark http://t.co/bDUMLwaT	0	3	7
2012-08-26 14:31:12+00:00	digital media : make u #fat #stupid #aggressive #lonely - digital #dementia is getting worse http://t.co/FFLdXLwB RT @titanic	-0.26	2	5
2012-08-27 13:10:38+00:00	Digital Dementia? Neuroscientist Manfred Spitzer believes that "digital" is making us stupid and fat http://t.co/cVrBvb3P	-0.266667	2	5
2012-08-29 14:34:30+00:00	interesting interview about the new german illness "digital dementia" (in german) #DigitaleDemenz http://t.co/FqSN7sOm	0.127273	2	5
2012-09-05 14:56:29+00:00	digital dementia? #zdflogin #spitzer RT @reuters: Online sharing, info overload is worldwide problem: poll http://t.co/DIjqQr4Y	0	3	7
2012-09-10 08:33:15+00:00	M.Merkel: "We outsource our memory, if we can google it. Digital dementia.". My grandfather learned poetry by heart, too. #gupa2012 #muc2012	0	3	7
2012-09-12 23:11:05+00:00	Internet use leads to irreversible "digital dementia" in kids acc. to doctors: http://t.co/6jSxkgSI (simple finger-counting games &gt; iPad)	0	2	5
2012-09-13 14:53:42+00:00	Digital dementia: will the 4th cultural technology (aka the Internet) limit our species evolutionary success? http://t.co/sXZNFXbx	0.133333	2	5
2012-09-14 21:14:38+00:00	@ATR_official uh wait... i forgot... using google causes digital dementia... so... i almost brockhaused	0	4	9
2012-09-20 21:05:42+00:00	From the album: DIGITAL DEMENTIA By Time Buster http://t.co/tDxUEiEC	0	1	1
2012-09-20 21:13:57+00:00	From the album: DIGITAL DEMENTIA By Time Buster http://t.co/6OOgkMF1	0	1	1
2012-09-20 21:16:33+00:00	From the album: DIGITAL DEMENTIA By Time Buster http://t.co/7iFEwnq3	0	1	1
2012-09-24 10:30:33+00:00	http://t.co/F7cQKLFb : Social Comment : Mal Fletcher - Digital Dementia http://t.co/WYR6NKLD	0.0166667	4	9
2012-09-24 12:03:24+00:00	South Korean doctors were the first to describe this phenomenon, and dubbed it digital dementia ??whence the... http://t.co/upZimTNb	0.125	2	4
2012-10-24 13:43:37+00:00	Internet dangerous for small children, causes digital dementia http://t.co/fCSKYiR1	-0.283333	2	5
2012-10-27 16:32:25+00:00	I uploaded a @YouTube video http://t.co/xz574v2b Digital Dementia: Are We Losing Our Minds?	0	1	2
2012-10-27 16:55:54+00:00	@malfletcher #Digital Dementia: th functions of th brain takenover by th tech items R 2 B replaced. 4 instance mastering telepatia.	0	1	2
2012-11-09 09:59:14+00:00	Actually came to tweet something pretty darned profound. By time I got through timeline, I forgot what I came here for. Digital dementia?	0.0833333	1	1
2012-11-14 11:39:02+00:00	Charles #hypermnesia O'Gorman Technology - induced memory atrophy =&gt; increasing forgetfulness / "digital dementia" (study by... VTurnery	0	1	3
2012-11-14 11:44:18+00:00	#hypermnesia See Critical Media Lab Projects on "digital dementia" as a thought experiment / Alzheimer's disease	0	1	1
2012-11-14 11:45:19+00:00	RT @hypermnesiac #hypermnesia See Critical Media Lab Projects on "digital dementia" as a thought experiment / Alzheimer's disease: #...	0	1	1
2012-11-23 16:43:08+00:00	#ForumOxford "digital dementia" @russellbuckley register http://t.co/hr67h8aC immediately	0	1	2
2012-11-23 17:17:29+00:00	@hephail - no, more like getting most out of out attention &amp; defying attention scarcity &amp; digital dementia	0.0833333	1	2
2012-11-27 11:27:20+00:00	What is Digital Dementia? Will it be a #future problem? http://t.co/51wsDsfd #FascinatingTimes #tech [podcast]	0	1	2
2012-12-01 09:28:55+00:00	Digital Dementia: what is it &amp; why might it be a problem? [podcast] http://t.co/06Eqep8S #FascinatingTimes...	0	2	5
2012-12-16 16:27:31+00:00	Idiocracy and Digital Dementia. http://t.co/MgPCGLU5	0	2	5
2012-12-19 21:41:31+00:00	Digital Dementia, changes to Consumerism, Media, Ethics &amp; more. My radio intvw: http://t.co/tSWdm76K #future	0.166667	1	1
2012-12-22 21:07:33+00:00	@meneer #140 If new EU DP regulation will prescribe digital dementia, it will somehow fix digital death as well ("delete me after n days")	0.0454545	1	2
2013-01-11 11:17:11+00:00	My column on impotent antibiotics, digital dementia etc: http://t.co/5sELpaec	0	2	6
2013-01-18 22:00:06+00:00	What Is "Digital Dementia"? My BBC radio itvw: http://t.co/Obj6rxd5 #bbc #dementia #future	0	1	2
2013-02-02 20:27:53+00:00	@malfletcher some great sound bytes. Esp' liked the 'digital dementia' clip, can't remember it all but I'll favourite it to refer back too.	0.36	3	7
2013-02-18 00:55:03+00:00	@wikileaks Starting with a digital dementia! The reason caused a benign neglect.	0	1	1
2013-02-24 14:46:00+00:00	"Political Schadenfreude"? "digital dementia"? RT @piotrr70 Pirate Party Sinks amid Chaos and Bickering http://t.co/zf1ssCgYZO	-0.0333333	1	2
2013-02-24 16:11:35+00:00	My web page,http://t.co/LsorwfMhqp designed by Digital Dementia has been complimented by people from Australia to Argentina.	0	2	6
2013-02-24 21:09:15+00:00	Digital dementia: "@thatbrothermo: Smartphones but dumb brains - is your smartphone making you stupid? http://t.co/bKjP2liqCO"	-0.391667	2	6
2013-02-26 21:13:43+00:00	@jhagel just think of it as a form of digital dementia. all badly designed databases suffer from it eventually.	-0.35	1	1
2013-02-26 23:56:06+00:00	@jhagel Some thoughts on the future of converstaions, stories and, of course, Digital Dementia http://t.co/uO8vye9IGo	0	1	2
2013-03-07 15:37:17+00:00	Capsool creates digital dementia portal for the NHS http://t.co/tinUsicSbv	0	1	1
2013-03-16 12:11:15+00:00	@sofasuperstar1 reckons I have digital dementia #ican'tremember?	0	1	1
2013-03-16 12:15:06+00:00	Not only have I probably got digital dementia I've also realised I may have a communication addiction disorder #oops	0	3	7
2013-03-16 12:23:09+00:00	Not only have I probably got digital dementia and a communication addiction disorder I'm also addicted to my phone #separationanxiety #help	-0.133333	4	9
2013-03-16 15:36:46+00:00	@pastorkk I totally agree with @sofasuperstar1 re: digital dementia... and your phone addiction is a stronghold... #ministrytoolihearusay	0	2	4
2013-03-22 19:18:57+00:00	http://t.co/RCopw5XKTn Do You Have Digital Dementia? http://t.co/oCFxhvGpxe	0	1	1
2013-03-22 19:45:05+00:00	http://t.co/RCopw5XKTn Do You Have Digital Dementia? http://t.co/jlkFhcLyQg	0	1	1
2013-03-23 03:41:31+00:00	Hmm, baru tau ada term digital dementia due to misused of technology... *nyimak in good shape dw	0.191667	4	9
2013-03-24 19:04:59+00:00	DIGITAL DEMENTIA!! Warning! http://t.co/mbHO9DfkSR	0	1	1
2013-04-01 23:36:31+00:00	@AlfSvenssonKD Starting with a digital dementia! The reason caused a benign neglect.	0	1	2
2013-04-02 16:15:15+00:00	After hours of digital dementia, I will now return to my book.	0	1	1
2013-04-05 20:26:02+00:00	Schreiner: Digital Dementia is neuroplasticity loss due to high digital media use by young kids. #nami #namila13	0.027	3	8
2013-04-05 20:26:59+00:00	Schreiner: Digital Dementia http://t.co/k9w9AIywFp #nami #namila13	0	3	8
2013-04-09 08:38:56+00:00	Rylan Clark: 'Twitter criticism is disgusting' - Digital Spy http://t.co/PKnoHyxvhd #dementia #alzheimers	-0.5	3	7
2013-04-10 08:40:19+00:00	4/4 For more on + and - of #socialmedia, incl 'Digital Dementia', see my new book #FascinatingTimes http://t.co/0O42XpsMVs	0.212121	1	1
2013-04-11 03:05:14+00:00	Is digital media making us dumb?A top German neuroscientist says yes in his book "Digital Dementia." Tune in tmrw morning for the interview.	0.125	2	5
2013-04-25 06:21:47+00:00	Surrey trials GPS-fitted watch to track vulnerable dementia patients | Digital By Default News http://t.co/Zjuc759ufU	-0.25	3	8
2013-04-26 15:19:25+00:00	@djp2025 oh no, its great. We're into Digital Dementia now. The internet as prosthetic. #hastac2013	0.4	1	2
2013-04-28 18:40:49+00:00	I described what was going on to @perceptionjam and he called it a parasitic copy cat. An artist I know called it digital dementia. Lol	0.4	2	5
2013-05-03 08:14:30+00:00	Interesting book...."Digital Dementia"...by Manfred Spitzer	0.25	2	5
2013-05-22 08:16:54+00:00	I added a video to a @YouTube playlist http://t.co/Rh6RMApOjQ Digital Dementia: Are We Losing Our Minds?	0	4	9
2013-05-24 08:06:51+00:00	Glasgow game jam challenged to develop digital-based therapies to help dementia patients: http://t.co/WEKINo1djP	-0.4	4	10
2013-06-21 07:08:16+00:00	Dutch "iPad schools" foolish? Are we promoting onset of "digital dementia" in the next generation? http://t.co/UDGyiYiNB6	0	2	5
2013-06-21 12:34:34+00:00	@remcopijpers Manfred Spitzer " Digital Dementia" raad gebruik vd ipad bij mn kleuters af zie ook #volkskrant @standpuntnl	0	1	1
2013-06-22 05:20:03+00:00	Are ipads making our children stupid? Digital Dementia: http://t.co/YI6a4ouGZ9	-0.4	1	1
2013-06-22 05:20:04+00:00	Are ipads making our children stupid? Digital Dementia: http://t.co/Txw8YMvBac	-0.4	1	1
2013-06-24 07:53:07+00:00	The Telegraph - Surge in 'digital dementia' http://t.co/TbJVJIILD0	0	3	8
2013-06-24 07:54:42+00:00	Surge in 'digital dementia' via @Telegraph http://t.co/n0KSxC9Ovx #talkhealth #talkaddiction	0	3	7
2013-06-24 07:55:03+00:00	Surge in 'digital dementia' http://t.co/gQ94EwDOFh	0	3	7
2013-06-24 07:57:07+00:00	Surge in 'digital dementia': Doctors in South Korea are reporting a surge in "digital dementia" among young pe... http://t.co/ZoxeZIgeAm	0.0333333	2	4
2013-06-24 07:57:40+00:00	Surge in 'digital dementia' http://t.co/bF6lVeC92C	0	3	7
2013-06-24 07:58:42+00:00	Is 'digital dementia' a concern for the future? #digitaldementia http://t.co/H3BLTXx98S	0	2	5
2013-06-24 07:59:03+00:00	Surge in 'digital dementia' http://t.co/fC57LwfLjp	0	3	7
2013-06-24 08:00:39+00:00	tech: Surge in 'digital dementia' http://t.co/qcGSv32jYU #telegraph	0	3	8
2013-06-24 08:00:40+00:00	Surge in 'digital dementia' http://t.co/qWBUgZyD3h	0	3	7
2013-06-24 08:00:40+00:00	Surge in 'digital dementia': Doctors in South Korea are reporting a surge in "digital dementia" among young pe... http://t.co/nnz4vv57A9	0.0333333	2	4
2013-06-24 08:00:41+00:00	Surge in 'digital dementia' http://t.co/ftRBQ4psgZ	0	3	7
2013-06-24 08:00:42+00:00	Surge in 'digital dementia': Doctors in South Korea are reporting a surge in "digital dementia" among young pe... http://t.co/ZIoZRwK2zS	0.0333333	2	4
2013-06-24 08:00:44+00:00	Surge in 'digital dementia': Doctors in South Korea are reporting a surge in "digital dementia" among young pe... http://t.co/Isf0a9zq3k	0.0333333	2	4
2013-06-24 08:02:09+00:00	Surge in 'digital dementia' - Telegraph http://t.co/4T0CfJ1Qp3	0	2	4
2013-06-24 08:07:16+00:00	New post: Surge in 'digital dementia' http://t.co/TXkzqq1JEs	0.0681818	3	7
2013-06-24 08:08:43+00:00	Surge in 'digital dementia': Doctors in South Korea are reporting a surge in "digital dementia" among young pe... http://t.co/WfjlAlmMWd	0.0333333	2	4
2013-06-24 08:08:53+00:00	#NigerianDailyNews Surge in 'digital dementia': Doctors in South Korea are reporting a surge in "... http://t.co/TpXSkQciUN #World #News	0	1	2
2013-06-24 08:10:37+00:00	Surge in 'digital dementia': That is now developing into the early onset of digital dementia ??a term coined i... http://t.co/pLdu8DsVD9	0.0333333	3	7
2013-06-24 08:12:42+00:00	Surge in 'digital dementia' http://t.co/2rkwcwCyo8 http://t.co/fr93E3IWQX #tech #technology	0	3	7
2013-06-24 08:12:46+00:00	Surge in 'digital dementia' http://t.co/IqTK9prxmK #sneurgaonkar	0	3	7
2013-06-24 08:14:18+00:00	Surge in 'digital dementia http://t.co/4DmkXccAge	0	3	7
2013-06-24 08:17:45+00:00	'Digital Dementia' ... Could your over reliance on smart phones be causing you damage? #healthnews Via @Telegraph http://t.co/zYqpQgpvqN	0.107143	2	6
2013-06-24 08:19:41+00:00	Doctors in South Korea are reporting a surge in "digital dementia" among young people who have become so reliant... http://t.co/cp00uS54ss	0.05	1	2
2013-06-24 08:24:26+00:00	Tech News Surge in 'digital dementia' - Doctors in South Korea are reporting a surge in "digital dementia" among y... http://t.co/XEBQp37eZB	0	3	8
2013-06-24 08:24:32+00:00	Tech News #sttech Surge in 'digital dementia' - Doctors in South Korea are reporting a surge in "digital dementia"... http://t.co/q9qeNlZnbq	0	3	8
2013-06-24 08:24:53+00:00	Surge in 'digital dementia': Doctors in South Korea are reporting a surge in "digital dementia" among young pe... http://t.co/CDP6wG96N6	0.0333333	2	4
2013-06-24 08:26:33+00:00	Surge in 'digital dementia' - Doctors in South Korea are reporting a surge in "digital dementia" among young peopl... http://t.co/SAJsto6aws	0.0333333	3	7
2013-06-24 08:30:10+00:00	??TelegraphTech: Surge in 'digital dementia' http://t.co/RwoL7A9Vp0??that must mean I'm young as I have had this for years!	-0.0625	1	2
2013-06-24 08:40:02+00:00	Surge in 'digital dementia' - http://t.co/aMD0JpbXMU http://t.co/DPkDFaonTG	0	3	7
2013-06-24 08:40:04+00:00	Surge in 'digital dementia' http://t.co/14C7wvKByU #health #wellbeing #dementia #brain #neuroscience	0	3	7
2013-06-24 08:40:04+00:00	Surge in 'digital dementia' http://t.co/40eAGMAiax #health #wellbeing #dementia #brain #neuroscience	0	3	7
2013-06-24 08:40:14+00:00	Surge in 'digital dementia' via @Telegraph http://t.co/WyhnLYlk9S	0	3	7
2013-06-24 08:44:55+00:00	Surge in 'digital dementia': Doctors in South Korea are reporting a surge in "digital dementia" among young pe... http://t.co/e47SzEh0NA	0.0333333	2	4
2013-06-24 08:44:55+00:00	Surge in 'digital dementia': Doctors in South Korea are reporting a surge in "digital dementia" among young pe... http://t.co/RLBJsYeMKl	0.0333333	2	4
2013-06-24 08:44:56+00:00	Surge in 'digital dementia': Doctors in South Korea are reporting a surge in "digital dementia" among ... http://t.co/IgGZSkvU80 #health	0	3	7
2013-06-24 08:49:26+00:00	Surge in 'digital dementia' http://t.co/kWwVuT1CQ6	0	3	7
2013-06-24 09:00:49+00:00	RT @TelegraphTech: Surge in 'digital dementia' http://t.co/ncuTw0bNFy - eek! This is food for thought. #technology	0	3	7
2013-06-24 09:01:05+00:00	DTN Korean News: Surge in 'digital dementia': Doctors in South Korea are reporting a surge in "digital dementi... http://t.co/TIELu5n8R0	0	2	5
2013-06-24 09:11:41+00:00	Surge in 'digital dementia' - Telegraph http://t.co/jmepChSgwd "young people can no longer remember everyday details like their phone no."	-0.0333333	2	4
2013-06-24 09:24:33+00:00	Surge in 'digital dementia' via @Telegraph http://t.co/wtyyHferzk	0	3	7
2013-06-24 09:27:32+00:00	Surge in 'digital dementia' - Telegraph http://t.co/t92rqKtKV2	0	2	4
2013-06-24 09:29:11+00:00	Surge in 'digital dementia' - Doctors in South Korea are reporting a surge in "digital dementia" among young peopl... http://t.co/O8tu2L1Aft	0.0333333	3	7
2013-06-24 09:35:27+00:00	Surge in 'digital dementia' - http://t.co/8CqueDIcen http://t.co/Zd02iOGiNt	0	3	7
2013-06-24 09:36:51+00:00	Surge in 'digital dementia' kids at a big risk http://t.co/rhut735A3d	0	3	7
2013-06-24 09:37:56+00:00	Surge in 'digital dementia' reported. http://t.co/Az73TqdDMO	0	3	7
2013-06-24 09:54:18+00:00	Surge in 'digital dementia': ??. Dr Manfred Spitzer, a German neuroscientist, published a book titled ??http://t.co/WsuIC7lplc	0	3	7
2013-06-24 09:55:02+00:00	Digital dementia :new deterioration in cognitive abilities http://t.co/tYGezwGEK4 Can acupuncture help with dementia?http://t.co/xH1eYc0hmE	0.0681818	1	1
2013-06-24 09:57:31+00:00	Surge in digital dementia; reported http://t.co/ruCrHtAS23 via @Independent_ie	0	3	7
2013-06-24 10:08:14+00:00	'Digital dementia' phenomenon occurring in children and young adults http://t.co/YEW4kNqiel	0.05	1	1
2013-06-24 10:09:58+00:00	Surge in 'digital dementia' - Daily Telegraph http://t.co/u1Y2TEjuxZ #dementia #southkorea	0	2	4
2013-06-24 10:10:27+00:00	Surge in 'digital dementia' reported: Doctors in South Korea are reporting a surge in "digital dementia" among... http://t.co/p9vwW0hYH4	0	3	7
2013-06-24 10:15:06+00:00	Doctors in South Korea are reporting a surge in "digital dementia" among young people http://t.co/ok3hSkLaAU	0.05	1	2
2013-06-24 10:18:09+00:00	Another kind of retard @Doctors in South Korea are reporting a surge in "digital dementia" among young people http://t.co/ehopGW9wbX	-0.05	1	1
2013-06-24 10:32:37+00:00	Surge in &amp;#039;digital dementia&amp;#039; reported http://t.co/0hWGVqVeda via @Independent_ie I'm on a slippery slope then	0	3	7
2013-06-24 10:46:31+00:00	'Surge in digital dementia' - overuse of smartphones/internet in South Korea via @Telegraph http://t.co/RnAntHfe5A	0	2	4
2013-06-24 10:57:36+00:00	Surge in 'digital dementia' via @Telegraph http://t.co/KBIJIiY35F	0	3	7
2013-06-24 11:24:02+00:00	"@TelegraphNews: Doctors report a surge in "digital dementia" in young http://t.co/KGDrbVupb8" Nod away as you read this on your Smartphone.	0.05	2	6
2013-06-24 11:24:34+00:00	Rely on your smartphone? You may have 'digital dementia' http://t.co/XXWmHlQWPJ	0	3	7
2013-06-24 11:27:17+00:00	Bom dia dementes digitais RT @TelegraphNews: Doctors are reporting a surge in "digital dementia" among young people http://t.co/2V9dnBNLwZ	0.05	1	1
2013-06-24 11:33:29+00:00	RT @680News: Rely on your smartphone? You may have 'digital dementia' http://t.co/HV0h4hPySj	0	3	7
2013-06-24 11:46:50+00:00	Surge in 'digital dementia' via @Telegraph http://t.co/GE4jJ7tizu As if we need to be giving dementia a helping hand..	0	3	7
2013-06-24 11:49:44+00:00	"@680News: Rely on your smartphone? You may have 'digital dementia' http://t.co/UhqrRa0GMR" What are the symptoms? I may be a victim:)	0.141667	2	5
2013-06-24 11:51:13+00:00	'Digital Dementia' - because of your Smartphone? http://t.co/wUIJ56cNp0 Dear o dear!	0	2	6
2013-06-24 12:14:06+00:00	Surge in 'digital dementia' via @Telegraph http://t.co/HWFQFdOhch	0	3	7
2013-06-24 12:15:29+00:00	"@680News: Rely on your smartphone? You may have 'digital dementia' http://t.co/PdJRmV92P0"love this new term	0.212121	2	5
2013-06-24 12:16:14+00:00	Surge in 'digital dementia' as smart technology sees youngsters struggling with memory in the real world: http://t.co/8Il62MZ5V7	0.138095	3	7
2013-06-24 12:30:52+00:00	Surge in 'digital dementia' (via @Telegraph) - http://t.co/C6Wa4pYbLB #dementia #digital #internet #computer	0	2	4
2013-06-24 12:35:06+00:00	Einstein once said he didn't commit to memory anything he could look up in a book. Digital dementia on @CBSThisMorning	0	2	5
2013-06-24 12:35:24+00:00	Surge in 'digital dementia' http://t.co/1ZOla6lH5s	0	3	8
2013-06-24 12:40:09+00:00	Doctors in South Korea reporting surge in "digital dementia" : one word, PSY? http://t.co/OB7U5eyKJi #lawnmowerman #ukbraintrust @bengleib	0	1	2
2013-06-24 13:01:47+00:00	Surge in 'digital dementia' via @Telegraph http://t.co/QgxuyZLrb9	0	3	7
2013-06-24 13:32:13+00:00	Surge in 'digital dementia' via @Telegraph http://t.co/IO6qAexeQh	0	3	7
2013-06-24 13:40:29+00:00	"@680News: Rely on your smartphone? You may have 'digital dementia' http://t.co/ViiONy3LlQ" THAT'S ME!	0	2	5
2013-06-24 13:53:48+00:00	Surge in 'digital dementia' via @Telegraph http://t.co/i4SpxssnG1	0	3	7
2013-06-24 14:33:23+00:00	Surge in 'digital dementia' http://t.co/efjDKoB33t	0	3	7
2013-06-24 14:53:19+00:00	Digital dementia: "Over-use of smartphones &amp; game devices hampers balanced development of brain" Byun Gi-won, Seoul: http://t.co/NXkYjddUIk	-0.2	2	6
2013-06-24 15:11:11+00:00	Digital Dementia On The Rise In Young People - http://t.co/HMzABOknFg http://t.co/hy7jsuBmGj	0.05	2	4
2013-06-24 16:10:41+00:00	@denkfiguren Het ging om interview met Manfred Spitzer in Volkskrant 21/6 vanwege zijn boek 'Digital dementia'. Zie ook Brandpunt 23/6.	0	1	1
2013-06-24 16:15:08+00:00	Do you have the symptoms of 'digital dementia'? Uh-oh??http://t.co/mzH4Uo1TCz	0	1	1
2013-06-24 16:31:36+00:00	Uh oh.. "@msnNOW: Doctors warn smartphone use could lead to 'digital dementia' http://t.co/8bLnbWjFP1"	0	3	8
2013-06-24 16:51:57+00:00	Doctors warn smartphone use could lead to "digital dementia" http://t.co/z9TfrLY4XO	0	1	3
2013-06-24 16:53:04+00:00	Surge in 'digital dementia' - http://t.co/kcYnWeWJUo	0	3	7
2013-06-24 17:03:45+00:00	Surge in 'digital dementia' http://t.co/XCK8URCZpK via @zite	0	3	7
2013-06-24 17:19:38+00:00	'Digital dementia' on the rise as young people increasingly rely on technology instead of their brain http://t.co/WKtswchaac	0.05	2	4
2013-06-24 17:24:20+00:00	'Digital dementia' on the rise as young people increasingly rely on technology instead of their brain http://t.co/9ufekt0wec	0.05	2	4
2013-06-24 17:32:36+00:00	'Digital dementia' on the rise as young people increasingly rely on technology instea... http://t.co/OAIuvtHG89 + http://t.co/W0yEYl00i4	0.05	2	4
2013-06-24 17:34:34+00:00	Digital dementia on the rise young people increasingly rely on technology instead of their brain #MailOnline http://t.co/WPtIcy5sid	0.05	2	4
2013-06-24 17:54:17+00:00	'Digital dementia' on the rise as young people increasingly rely on technology instead of their brain http://t.co/J48WjByd92	0.05	2	4
2013-06-24 18:01:44+00:00	"@ParentingPatch: Digital Dementia May Affect Smartphone Users http://t.co/39vjHEUIUF via @theinquisitr" interesting concept	0.25	2	6
2013-06-24 18:02:46+00:00	Doctors warn smartphone use could lead to 'digital dementia' http://t.co/rDfwIFZKhP via @msnNOW	0	1	3
2013-06-24 18:12:03+00:00	'Digital dementia' on the rise as young people increasingly rely on technology instead of their brain http://t.co/Cxoi4Lak2T	0.05	2	4
2013-06-24 18:15:45+00:00	'Digital dementia' on the rise as young people increasingly rely on technology instead of their brain: South K... http://t.co/OhloriJqNa	0.05	2	4
2013-06-24 18:15:49+00:00	'Digital dementia' on the rise as young people increasingly rely on technology instead of their brain: South K... http://t.co/jAHH6lGqdB	0.05	2	4
2013-06-24 18:15:51+00:00	'Digital dementia' on the rise as young people increasingly rely on technology instead of their brain: South K... http://t.co/TFqU8K97Cw	0.05	2	4
2013-06-24 18:22:49+00:00	Surge in 'digital dementia' via @Telegraph http://t.co/Vz8rqq2Fhe	0	3	7
2013-06-24 18:44:03+00:00	Surge in 'digital dementia' - http://t.co/aMD0JpbXMU http://t.co/IynyhwBD6i	0	3	7
2013-06-24 18:45:35+00:00	'Digital dementia' on the rise as young people increasingly rely on technology ... - Daily Mail http://t.co/bGCkGkWZ7y	0.0333333	2	4
2013-06-24 18:47:06+00:00	sharing #suaju 'Digital dementia' on the rise as young people increasingly rely on technolog.. #technology #geek http://t.co/EpCxl7n2AW	0.05	2	4
2013-06-24 18:48:52+00:00	'Digital dementia' on the rise as young people increasingly rely on technology instead of their brain http://t.co/JG9dPFKHml	0.05	2	4
2013-06-24 18:49:42+00:00	HealtHnews: 'Digital dementia' on the rise as young people increasingly rely on technology instead of their brain http://t.co/ak9Ks21Ddf	0.05	2	4
2013-06-24 18:49:42+00:00	HealtHnews: 'Digital dementia' on the rise as young people increasingly rely on technology instead of their brain http://t.co/pfvpdJbTyB	0.05	2	4
2013-06-24 18:54:21+00:00	Health News 'Digital dementia' on the rise as young people increasingly rely on technology instead of their brain http://t.co/6pNhYIxQzH	0.05	2	5
2013-06-24 19:02:08+00:00	sharing #suaju 'Digital dementia' on the rise as young people increasingly rely on technology ... .. #technology http://t.co/VPrwzvCc7D	0.05	2	4
2013-06-24 19:11:21+00:00	'Digital dementia' on the rise as young people increasingly rely on technology instead of brain http://t.co/L9HbCydFYZ via @DailyMailUS	0.05	2	4
2013-06-24 19:14:39+00:00	Digital dementia' on the rise as young people increasingly rely on technology instead of their brain http://t.co/1XvFhBEGU9	0.05	2	4
2013-06-24 19:36:16+00:00	'Digital dementia' on the rise as young people increasingly rely on technology instead of their brain http://t.co/EcUqXGRccP	0.05	2	4
2013-06-24 19:37:09+00:00	Doctors warn smartphone use could lead to 'digital dementia'...or in lamens terms..stupid	0	1	3
2013-06-24 19:50:54+00:00	Digital dementia - smartphones causing us to favour left side of brain http://t.co/HHRsWhZmwK #neuroscience	0	2	6
2013-06-24 19:54:18+00:00	#Doctors warn smartphone use could lead to 'digital dementia' http://t.co/qrBNJjrfCF (via@msnNOW)	0	2	6
2013-06-24 19:57:46+00:00	Digital Dementia: Your Smart Phone Is Giving You Brain Damage: There was a time when some folks said of TV: "... http://t.co/UqyhNCMjCx	0.107143	2	4
2013-06-24 19:58:07+00:00	Well, this is frightening. ??Jezebel: Digital dementia: your smartphone is giving you brain damage http://t.co/caiYOlfUIQ??,sarahkinonen_x000D_ https://twitter.com/fashion2040,2013-06-24 19:58:06+00:00,75517132,Digital Dementia: Your Smart Phone Is Giving You Brain Damage: There was a time when some folks said of TV: ""That... http://t.co/m8tL9jOPOa"	-0.0952381	3	8
2013-06-24 19:59:19+00:00	Digital Dementia: Your Smart Phone Is Giving You Brain Damage http://t.co/yHBHeLOFZz Uh-oh....	0.107143	2	4
2013-06-24 20:06:06+00:00	'Digital dementia' on the rise as young people increasingly rely on technology ... - Daily Mail http://t.co/ZjDjptWYSD	0.0333333	2	4
2013-06-24 20:10:26+00:00	"Digital dementia"	0	2	4
2013-06-24 20:10:42+00:00	Digital Dementia: Your Smart Phone Is Giving You Brain Damage: There was a time when some folks said ... http://t.co/6w1ZbyLAdl #Gossip	0.107143	2	4
2013-06-24 20:16:11+00:00	'Digital dementia' on the rise as young people increasingly rely on ...: South Korean experts have found that ... http://t.co/m1W72jAwP8	0.05	1	1
2013-06-24 20:16:53+00:00	Digital Dementia: Your Smart Phone Is Giving You Brain Damage: There was a time when some folks said of TV: "... http://t.co/iz7tggYvpf	0.107143	2	4
2013-06-24 20:19:48+00:00	Digital Dementia: Your Smart Phone Is Giving You Brain Damage http://t.co/iuD2R9j7lU	0.107143	2	4
2013-06-24 20:22:21+00:00	Digital Dementia: Your Smart Phone Is Giving You Brain Damage http://t.co/Jt4LT7ZiRi	0.107143	2	4
2013-06-24 20:23:50+00:00	Digital Dementia: Your Smart Phone Is Giving You Brain Damage http://t.co/RueE4mZyuJ via @mediafed	0.107143	2	4
2013-06-24 20:29:35+00:00	Digital Dementia: Your Smart Phone Is Giving You Brain Damage: There was a time when some folks said of TV: "... http://t.co/FNtUXgGV5x	0.107143	2	4
2013-06-24 20:31:56+00:00	Digital Dementia: Your Smart Phone Is Giving You Brain Damage http://t.co/1PDXpEVcRV	0.107143	2	4
2013-06-24 20:42:28+00:00	South Korean doctors warn smartphones cause 'digital dementia' http://t.co/27m5LuYcJx via @digitaljournal	0	2	4
2013-06-24 20:45:59+00:00	@martinssempa Digital dementia due to over reliance in our devices. @TimKalyegira	-0.0625	2	6
2013-06-24 20:47:40+00:00	Gotta love the scaremongering with 'Digital dementia' Apparently its irreversible. We're all doomed. @Telegraph http://t.co/S3c9ncB6Vt	0.183333	2	5
2013-06-24 20:57:32+00:00	South Korean doctors warn smartphones cause 'digital dementia' http://t.co/WtICp3o357	0	2	4
2013-06-24 20:59:19+00:00	South Korean doctors warn smartphones cause 'digital dementia' http://t.co/CpdWSTD498	0	2	4
2013-06-24 21:00:21+00:00	Could technology be the cause of your forgetfulness? South Korean doctors say Digital Dementia is to blame http://t.co/xQcXFDo36W	0	1	1
2013-06-24 21:05:17+00:00	Paging Susan Greenfield - S. Korean report mentions surge in 'digital dementia', whatever the fuck that is: http://t.co/5PTDAfHX6X	-0.2	3	7
2013-06-24 21:19:30+00:00	Could news tickers &amp; tweets have something to do with it? Surge in 'digital dementia' via @Telegraph @CTV_AvisFavaro http://t.co/8bPqoMlT94	0	1	1
2013-06-24 21:23:06+00:00	'Digital dementia' on the rise as young people increasingly rely on technology ... http://t.co/A0dBFjJv3p #dementia	0.05	2	4
2013-06-24 21:23:08+00:00	'Digital dementia' on the rise as young people increasingly rely on technology ... http://t.co/LJeOe9LDdc #dementia #memory	0.05	2	4
2013-06-24 21:25:49+00:00	"Digital Dementia" among the young in South Korea... http://t.co/bOYhkAgPP3	0.05	1	1
2013-06-24 21:29:57+00:00	Surge in Digital Dementia... real thing? http://t.co/UmKxG6dEFl @ebombicino @SirKenRobinson @JasonSilva	0.1	3	7
2013-06-24 21:30:43+00:00	'Digital dementia' on the rise as young people increasingly rely on technology ... - Daily Mail | @scoopit http://t.co/kKXOIzwAXy	0.0333333	2	4
2013-06-24 21:32:01+00:00	Digital dementia: your smartphone is giving you brain damage http://t.co/wGE40vPLBq	0	2	4
2013-06-24 21:42:38+00:00	South Korean doctors warn smartphones cause 'digital dementia' - http://t.co/7r9ezCOpCm: DigitalJournal.comSout... http://t.co/NYc1GCCN3t	0	2	4
2013-06-24 21:45:07+00:00	Doctors in South Korea see surge in 'digital dementia' http://t.co/E6RUVvfDf1	0	1	2
2013-06-24 21:46:06+00:00	Wow. This could become worldwide. RT @Telegraph Doctors in South Korea see surge in 'digital dementia' http://t.co/vuRbGAg7Vb	0.05	3	8
2013-06-24 21:46:07+00:00	??Telegraph: Doctors in South Korea see surge in 'digital dementia' http://t.co/ZzOITRvjZ0??jorgeoc	0	1	2
2013-06-24 21:47:01+00:00	??Telegraph: Doctors in South Korea see surge in 'digital dementia' http://t.co/aKInNBFs95?? Twitter addicts - beware!!	0	2	6
2013-06-24 21:48:24+00:00	Surge in 'digital dementia' via @Telegraph http://t.co/A3kwFGNq5k	0	3	7
2013-06-24 21:48:37+00:00	Doctors in #SKorea see surge in 'digital dementia' http://t.co/qnYxX019uW #tech #memory	0	2	5
2013-06-24 21:51:14+00:00	??goonth: 'Digital dementia' on the rise as young people increasingly rely on technology instead of their brain http://t.co/ONSR25KVMg??JoseRMejia	0.05	1	2
2013-06-24 21:51:27+00:00	Uh oh. South Korean doctors report surge in 'digital dementia'. I can think of some candidates http://t.co/Z8RnloTpMB	0	3	8
2013-06-24 21:52:57+00:00	Whoa. Scary but not surprising. RT @Telegraph: Doctors in South Korea see surge in 'digital dementia' http://t.co/g0SLuUyH0Q	-0.283333	3	8
2013-06-24 21:54:14+00:00	@benedictbrogan Well be careful; thinking you know of some candidates of 'digital dementia; may be one of the early symptoms of it...	0	1	2
2013-06-24 21:55:19+00:00	Learn to spend time offline, or else...Surge in 'digital dementia' via @Telegraph http://t.co/q8YmnAVLzi	0	4	9
2013-06-24 21:56:02+00:00	RT @Telegraph: Doctors in South Korea see surge in 'digital dementia' http://t.co/XGLtUFWO4s @legalaware_coys	0	3	7
2013-06-24 21:58:34+00:00	Surge in 'digital dementia' via @Telegraph http://t.co/ReP7uLX3OM #scary	-0.25	3	7
2013-06-24 22:08:09+00:00	Get that now with passwords RT ??Telegraph: Doctors in South Korea see surge in 'digital dementia' http://t.co/9Ti64y2jvI??dimcookie	0	2	5
2013-06-24 22:19:02+00:00	Wait, what? Surge in 'digital dementia' http://t.co/5zbYeF96fj	0	3	8
2013-06-24 22:21:57+00:00	"@Telegraph: Doctors in South Korea see surge in 'digital dementia' http://t.co/rPPFnXlpeT"&lt;This!	0	1	3
2013-06-24 22:22:50+00:00	'Digital dementia' on the rise as young people increasingly rely on technology ...: The right side of the brai... http://t.co/EsC9uxqksE	0.128571	2	4
2013-06-24 22:25:10+00:00	The Telegraph: Doctors in South Korea see surge in 'digital dementia' http://t.co/6xGR39KO7w	0	3	8
2013-06-24 22:25:45+00:00	??vallie: The Telegraph: Doctors in South Korea see surge in 'digital dementia' http://t.co/mTNr8MYfMs??colonialdude	0	1	2
2013-06-24 22:26:49+00:00	South Korean doctors warn smartphones cause 'digital dementia' http://t.co/aUkjrBPg9Y via @digitaljournal	0	2	4
2013-06-24 22:27:46+00:00	"@Telegraph: Doctors in South Korea see surge in 'digital dementia' http://t.co/H1VCBHFcfW". A warning to all internet addicts!	0	1	3
2013-06-24 22:33:26+00:00	"@Telegraph: Doctors in South Korea see surge in 'digital dementia' http://t.co/NZ5vWjk6hP" &gt; deficits are irreversible in young ppl say drs	0.05	1	3
2013-06-24 22:35:43+00:00	Surge in 'digital dementia' via @Telegraph http://t.co/ymRJ64rYIk	0	3	7
2013-06-24 22:38:49+00:00	Digital Dementia: Your Smart Phone Is Giving You Brain Damage: There was a time when some folks said of TV: "T... http://t.co/figbQ4JkBD	0.107143	2	4
2013-06-24 22:38:55+00:00	Surge in 'digital dementia' via @Telegraph http://t.co/UWW5zf9Qlf	0	3	7
2013-06-24 22:43:44+00:00	South Korean doctors warn smartphones cause 'digital dementia' http://t.co/kgepg6gKNK	0	2	4
2013-06-24 23:00:08+00:00	Doctors warn smartphone use could lead to 'digital dementia' http://t.co/q2YAch0Jtn via @msnNOW	0	1	3
2013-06-24 23:08:17+00:00	RT @Telegraph: Doctors in South Korea see surge in 'digital dementia' http://t.co/rY27JcxVIt cc @moui @i_isaFha @ic4p @PHz @iPattt	0	3	7
2013-06-24 23:16:13+00:00	"Digital dementia" on the rise as young people increasingly rely on technology instead of their brain. http://t.co/uEQPmaiPdS	0.05	2	4
2013-06-24 23:25:28+00:00	Catmeow Traumatic Brain Injury 1: Digital Dementia: Your Smart Phone Is Giving You Brain Damage http://t.co/55p03bpgjH	0.107143	2	6
2013-06-24 23:34:26+00:00	Doctors warn smartphone use could lead to 'digital dementia' http://t.co/EtJn9U39yU via @msnNOW	0	1	3
2013-06-24 23:47:53+00:00	Okay, this is, um, terrifying? 'Digital dementia' on the rise as young people rely on tech instead of brains http://t.co/XWykfrNTk1	-0.1	3	7
2013-06-24 23:54:10+00:00	'Digital dementia' on the rise as young people increasingly rely on technology instead of their brain | Mail Online http://t.co/Mp7Jzd4bAc	0.05	2	4
2013-06-24 23:54:33+00:00	Digital Dementia: Could Smartphone Use Adversely Affect Memory And ... - http://t.co/bOfxfffuem http://t.co/79x23VILQH	0	2	6
2013-06-24 23:55:04+00:00	'Digital dementia' on the rise as young people increasingly rely on technology ... - Daily Mail | @scoopit http://t.co/X0iLmqatV8	0.0333333	2	4
2013-06-25 00:22:10+00:00	Digital Dementia: Your Smart Phone Is Giving You Brain Damage - http://t.co/Y5I90qwWCx	0.107143	2	4
2013-06-25 00:22:38+00:00	'Digital dementia' on the rise as young people increasingly rely on technology instead of their brain http://t.co/9fMKrrLZ41 via @MailOnline	0.05	2	4
2013-06-25 00:26:33+00:00	Makin Banyak Orang Sakit "Pikun Digital": Penyakit "digital dementia" saat ini melanda kaum muda yang kecanduan... http://t.co/a9S8Ds3byL	0	2	6
2013-06-25 00:28:35+00:00	Surge in 'digital dementia' http://t.co/sTiIQdJvzU	0	3	7
2013-06-25 00:30:02+00:00	Surge in 'digital dementia' via @Telegraph http://t.co/gDSSUgrqA2	0	3	7
2013-06-25 00:30:15+00:00	Surge in 'digital dementia'... http://t.co/2Ce9VE5H3J	0	3	7
2013-06-25 00:35:04+00:00	Surge in 'digital dementia'... http://t.co/8fC7KevI7Q	0	3	7
2013-06-25 00:37:52+00:00	Surge in 'digital dementia' http://t.co/iP3vnpci26 #tech #health #science	0	3	7
2013-06-25 00:42:33+00:00	Digital Dementia, expect this term to grow exponentially soon... http://t.co/8zhROCNNoz	0	1	1
2013-06-25 00:43:02+00:00	Since I forget 2 out of my 3 phone numbers, I too am afflicted with "digital dementia", the newest fake cyberdisease: http://t.co/j1osYmOLPb	-0.25	3	8
2013-06-25 00:46:23+00:00	'Digital dementia' on the rise as young people increasingly rely on technology instead of their brain http://t.co/2yQzhXAEV4	0.05	2	4
2013-06-25 00:48:06+00:00	The latest malady effecting our young people: "digital dementia." Silly, but some of it has a valid point. http://t.co/b9HC0RkEPl	0.025	3	8
2013-06-25 00:52:53+00:00	Can't say I'm not surprised RT "@DRUDGE_REPORT: Surge in 'digital dementia'... http://t.co/pM7voeeOL2"	-0.025	1	1
2013-06-25 00:53:09+00:00	South Korean doctors warn smartphones cause 'digital dementia' http://t.co/Bu8FoxmIeO via @sharethis	0	2	4
2013-06-25 00:54:31+00:00	Surge in 'digital dementia'... http://t.co/7RjEVNPBAJ	0	3	7
2013-06-25 00:55:09+00:00	Surge in 'digital dementia' - Telegraph http://t.co/ZZcf1fCyq5	0	2	4
2013-06-25 00:55:21+00:00	Surge in 'digital dementia' - Telegraph http://t.co/1CF8OnP4a1	0	2	4
2013-06-25 00:55:29+00:00	'Digital dementia'?!? South Korean Dr suggests youths suffering memory loss as a result of Internet. http://t.co/zldghQmq9O #Shallows	0	2	5
2013-06-25 00:55:53+00:00	'Digital dementia' on the rise as young people increasingly rely on technology ... l http://t.co/7JwyOv18kz via @scoopit	0.05	2	4
2013-06-25 01:00:36+00:00	@wirojla @Thai_Talk "Doctors in South Korea see surge in 'digital dementia' http://t.co/rY27JcxVIt via @Telegraph	0	1	1
2013-06-25 01:02:27+00:00	http://t.co/XmvSKSRpa7 do you have digital dementia?	0	2	5
2013-06-25 01:04:48+00:00	Surge in 'digital dementia' via @Telegraph http://t.co/4ASwtRjs4w	0	3	7
2013-06-25 01:12:55+00:00	@DRUDGE_REPORT: Surge in 'digital dementia'... http://t.co/C58rQ81kXx??producermelody	0	1	2
2013-06-25 01:40:33+00:00	More Proof That Idiocracy is Coming Sooner Than You Think ??rwhitmmx: Surge in 'digital dementia'... http://t.co/hPgPA7gQR6??NATHANINSOCAL	0.25	2	6
2013-06-25 01:44:35+00:00	Surge in 'digital dementia' via @Telegraph http://t.co/OTuLko8Yrg	0	3	7
2013-06-25 01:50:15+00:00	Surge in 'digital dementia' - Telegraph via @AndyWendt http://t.co/QsrFM9fOMY #nrdstak	0	2	4
2013-06-25 01:51:59+00:00	Doctors report a surge in digital dementia for young folk who are so reliant on digital tech they can't remember phone numbers. Is this you?	0.0333333	1	3
2013-06-25 01:55:15+00:00	Digital Dementia: Could Smartphone Use Adversely Affect Memory And ...: On the other hand, there is a Canadian... http://t.co/2oIfhYY06O	-0.0625	2	6
2013-06-25 01:59:17+00:00	Surge in 'digital dementia' http://t.co/5JgxP8nwnc	0	3	7
2013-06-25 02:02:45+00:00	RT @DRUDGE_REPORT: Surge in 'digital dementia'... http://t.co/HDjU34Lgs3 /byteless	0	3	7
2013-06-25 02:23:36+00:00	Koreans use their Smart Phones so much some develop Digital Dementia. http://t.co/g1f4mJtzlH (dementia as in Alzheimer's)	0.138095	2	6
2013-06-25 02:27:05+00:00	'Digital dementia' on the rise as young people increasingly rely on technology instead of their brain http://t.co/oMeafRPGdH	0.05	2	4
2013-06-25 02:30:25+00:00	??ProfKJM: Surge in 'digital dementia' via @Telegraph http://t.co/hZI5zyQJUN??I have that!	0	1	2
2013-06-25 02:34:39+00:00	Don't use your smartphone to much. |Surge in 'digital dementia'... - http://t.co/NJKPxlgklq	0.1	1	2
2013-06-25 02:40:35+00:00	Digital dementia: Its not just for old people any more! http://t.co/mcrwaddsRA	0.241667	2	4
2013-06-25 02:41:37+00:00	Surge in 'digital dementia' - http://t.co/HCXPUS8rEK	0	2	4
2013-06-25 02:50:50+00:00	#cognition Digital Dementia: Could Smartphone Use Affect Memory And Cognitive Abilities? International Digital Times http://t.co/pwZoml849t	0	1	1
2013-06-25 02:51:12+00:00	'Digital dementia' on rise as young people increasingly rely on technology instead of their brain http://t.co/2kLSAYkxFc via @DailyMailUS	0.05	1	2
2013-06-25 02:52:35+00:00	Surge in 'digital dementia' - Telegraph http://t.co/fKWFDzESbH	0	2	4
2013-06-25 02:54:02+00:00	'Digital dementia' on the rise as young people increasingly rely on technology ... - Daily Mail ... http://t.co/ZZNa4abs4Y	0.0333333	2	4
2013-06-25 03:05:21+00:00	Surge in 'digital dementia' http://t.co/20a0XurVlt	0	3	7
2013-06-25 03:08:09+00:00	'Digital dementia' on the rise as young rely on tech instead of their brain http://t.co/0B1qRLUvtL v	0.05	2	4
2013-06-25 03:10:05+00:00	And now we have Digital Dementia! http://t.co/jRAZPaOzVZ	0	1	1
2013-06-25 03:47:15+00:00	Surge in 'digital dementia' via @Telegraph http://t.co/hfqsydCgUP	0	3	7
2013-06-25 04:12:11+00:00	Surge in 'digital dementia'...: Surge in 'digital dementia'...(Third column, 11th story, link)... http://t.co/ioDtS3DJEZ #politics #news	0	3	7
2013-06-25 04:12:49+00:00	Surge in 'digital dementia' via @Telegraph http://t.co/5K9MTRVY3C Preferible padecer de esto los proximos 4 anios de "revolucion ciudadana"	0	3	7
2013-06-25 04:19:16+00:00	We need to understand how smartphone use changes the brain, but this "South Korea Digital Dementia" isn't persuasive: http://t.co/6rjsNgN8RQ	0	3	8
2013-06-25 05:00:34+00:00	South Korean doctors warn smartphones cause 'digital dementia' http://t.co/l0PmpUPI56	0	2	4
2013-06-25 05:07:11+00:00	Ut oh. &gt;&gt; 'Digital dementia' on the rise as young people increasingly rely on technology instead of their brain... http://t.co/33W7f1sHm7	0.05	3	8
2013-06-25 05:10:10+00:00	Does your benefit plan cover 'digital dementia? Probably not but if this Telegraph piece is any indication, we??https://t.co/9qaQRCmdu6	0	4	10
2013-06-25 05:23:43+00:00	'Digital dementia' on the rise as young people increasingly rely on technology instead of their... http://t.co/GfD5wqBlNb	0.05	2	4
2013-06-25 06:01:00+00:00	Surge in 'digital dementia' http://t.co/auxqR4JBOW Beware how tech dumbs you down	-0.0777778	3	7
2013-06-25 06:03:13+00:00	Surge in 'digital dementia' via @Telegraph http://t.co/7gk7SjY3w9	0	3	7
2013-06-25 06:20:56+00:00	Do you find it hard to remember phone numbers? You could have a case of 'digital dementia'. http://t.co/m6um5KEpTR	-0.145833	2	5
2013-06-25 06:30:07+00:00	digital dementia.	0	1	1
2013-06-25 06:39:33+00:00	Surge in 'digital dementia' in youths http://t.co/BRliVGYdFn	0	3	7
2013-06-25 06:39:36+00:00	Surge in 'digital dementia' in youths http://t.co/NMC5sZvRr5	0	3	7
2013-06-25 06:46:53+00:00	'Digital dementia' on the rise as young people increasingly rely on technology instead of their brain http://t.co/1PncqF9KRG via @MailOnline	0.05	2	4
2013-06-25 06:55:29+00:00	Surge in 'digital dementia' via @Telegraph http://t.co/Ar07Of9HKJ	0	3	7
2013-06-25 07:06:28+00:00	'Digital dementia' on the rise as young people increasingly rely on technology instead of their brain http://t.co/BG7cDy2NR8 via @MailOnline	0.05	2	4
2013-06-25 07:21:56+00:00	Surge in 'digital dementia' - teens becoming too dependent on technology http://t.co/uXPIO79X1U	0.225	2	4
2013-06-25 07:24:41+00:00	Scary! Surge in 'digital dementia' - Telegraph... http://t.co/Jvi368dbcr	-0.3125	3	8
2013-06-25 07:53:33+00:00	Surge in 'digital dementia' http://t.co/nTy0r4jUBW	0	2	4
2013-06-25 08:09:02+00:00	Digital Dementia: zombie like behaviour because of over-reliance on smart phones and social media @breakfastnt	0.0825397	2	6
2013-06-25 08:26:06+00:00	'Digital dementia' on the rise as young people increasingly rely on technology instead of their brain http://t.co/byoGpMP9Yr via @MailOnline	0.05	2	4
2013-06-25 08:36:41+00:00	Surge in 'digital dementia' [#SouthKorea] | via The Telegraph: http://t.co/Y60gmKGTd1 #tech	0	2	4
2013-06-25 08:41:12+00:00	'Digital dementia' teens so reliant on electronic devices they can no longer remember details like phone numbers http://t.co/wHJC5sdN8V	0	2	4
2013-06-25 08:44:46+00:00	Surge in 'digital dementia' via @Telegraph http://t.co/ZDzwIdQ1Hp	0	3	7
2013-06-25 08:57:25+00:00	The rise of digital dementia in youths http://t.co/UMPMCwQCrt #sp4zee #FIJI	0	2	5
2013-06-25 09:00:34+00:00	South Korean doctors warn smartphones cause 'digital dementia' http://t.co/nzAoM7bJbt	0	2	4
2013-06-25 09:00:45+00:00	'Digital dementia' - is an over reliance on technology use harming young people's memory? http://t.co/0bozgsAdl5 #digitaldementia	0.05	1	3
2013-06-25 09:05:33+00:00	'Digital dementia' on the rise as young people increasingly rely on technology instead of their brain http://t.co/HxTg2yHoRC via @MailOnline	0.05	2	4
2013-06-25 09:19:58+00:00	Surge in 'digital dementia' via @Telegraph http://t.co/mTt7uLjiu6 Get the kids off that stuff NOW! Ration your use of smartphones/etc.!!!	0	3	7
2013-06-25 09:22:03+00:00	Because it's so mentally stimulating, tweeting is exempt. I hope. Surge in 'digital dementia' via @Telegraph http://t.co/qtaBMzjCoQ	-0.05	1	1
2013-06-25 09:28:26+00:00	The rise of digital dementia in youths http://t.co/wZoezt0qsp	0	2	5
2013-06-25 09:28:35+00:00	'Digital dementia' on the rise as young people increasingly rely on technology instead of their... http://t.co/txsBpYggjB	0.05	2	4
2013-06-25 09:35:48+00:00	'Digital dementia' on the rise as young people increasingly rely on technology instead of their brain http://t.co/AT0CmVYsaw via @MailOnline	0.05	2	4
2013-06-25 09:37:01+00:00	Digital dementia. Get off the net and explore http://t.co/qvhypXAlRi	0	1	1
2013-06-25 09:40:13+00:00	Surge in 'digital dementia' via @Telegraph http://t.co/TyRzyglNUW	0	3	7
2013-06-25 09:40:35+00:00	Surge in 'digital dementia' via @Telegraph http://t.co/8X5hwMn8K4	0	3	7
2013-06-25 09:43:01+00:00	'Digital dementia' on the rise as young people increasingly rely on technology instead of their brain http://t.co/BgtJfrC4Zm via @MailOnline	0.05	2	4
2013-06-25 10:00:42+00:00	Surge in 'digital dementia' via @Telegraph http://t.co/AzwS3jPtJJ	0	3	7
2013-06-25 10:12:26+00:00	Surge in 'digital dementia' http://t.co/QvBWQAPJDP	0	3	7
2013-06-25 10:12:48+00:00	'Digital dementia' on the rise as young people increasingly rely on technology instead of their brain http://t.co/9LkU5UNcTq	0.05	2	4
2013-06-25 10:28:30+00:00	Bad news... mocht dit onderzoek kloppen althans! Surge in 'digital dementia' via @Telegraph http://t.co/6ntJe7e0aS	-0.4375	1	1
2013-06-25 10:31:21+00:00	http://t.co/FsmUX7UzhF: Surge in 'digital dementia' http://t.co/BCk5PHWpOt	0	4	9
2013-06-25 10:33:14+00:00	Drudge Report - Surge in 'digital dementia'...: Surge in 'digital dementia'...(Third column, 11th story, link)... http://t.co/fDKTt2TDrg	0	2	5
2013-06-25 10:33:19+00:00	Surge in 'digital dementia'...: Surge in 'digital dementia'...(Third column, 11th story... http://t.co/Bomksrnya6 http://t.co/mo02Uhx8dA	0	3	7
2013-06-25 10:33:25+00:00	Drudge Report: Surge in 'digital dementia'... http://t.co/VLsV0P9ZQ3	0	2	5
2013-06-25 10:38:07+00:00	'Digital dementia' on the rise as young people increasingly rely on tech instead of their brain http://t.co/cqmWRnBYO8 via @DailyMailUS	0.05	1	2
2013-06-25 10:38:20+00:00	Surge in 'digital dementia' - South Korea is one of the most digitally connected nations in the world | WaveTV: http://t.co/kq9qhqz3rU	0.166667	2	4
2013-06-25 10:39:29+00:00	Surge in 'digital dementia' - Telegraph http://t.co/Ni7spkFhl5	0	2	4
2013-06-25 10:41:21+00:00	These are the things I worry about for my kid's future ----&gt; Surge in 'digital dementia' via @Telegraph http://t.co/EdtWiBdiAo	0	3	8
2013-06-25 10:45:02+00:00	Digital Dementia: Your Smart Phone Is Giving You Brain Damage http://t.co/svQmoUuMWz	0.107143	2	4
2013-06-25 10:46:02+00:00	Surge in 'digital dementia' via @Telegraph http://t.co/L30qkGQd76	0	3	7
2013-06-25 10:50:42+00:00	Surge in 'digital dementia' - South Korea is one of the most digitally connected nations in the world | WaveTV: http://t.co/1f3T4N203W	0.166667	2	4
2013-06-25 10:56:48+00:00	Surge in 'digital dementia' http://t.co/Yayu5IrKac via @Telegraph #dementia	0	3	7
2013-06-25 11:05:28+00:00	Surge in 'digital dementia' - South Korea is one of the most digitally connected nations in the world: S... http://t.co/TMEoRnBhcm	0.166667	2	4
2013-06-25 11:15:45+00:00	Jezebel: Digital Dementia: Your Smart Phone Is Giving You Brain Damage. http://t.co/RIK9G9P9eG	0.107143	2	6
2013-06-25 11:30:31+00:00	'Digital dementia' on the rise as young people increasingly rely on #technology (via @MailOnline) - http://t.co/Tcz2QkxicN #dementia #health	0.05	1	2
2013-06-25 11:30:58+00:00	'Digital dementia' on the rise as young people increasingly rely on technology instead of their brain -- http://t.co/3VEJFm0ZTx	0.05	2	4
2013-06-25 11:49:44+00:00	'Digital dementia' on the rise as young people increasingly rely on technology instead of their brain http://t.co/CpneWSQunL	0.05	2	4
2013-06-25 11:56:47+00:00	Why you're at risk of digital dementia: http://t.co/iDoqYYB2jC	0	3	8
2013-06-25 12:00:24+00:00	'Digital dementia' on the rise as young people increasingly rely on technology instead of their brain: http://t.co/xutqYtS8jF	0.05	2	4
2013-06-25 12:03:27+00:00	"Digital dementia"... it's a real thing and if you're seeing this, you might have it. Details #liveonk2 at 5:13am	0.1	1	1
2013-06-25 12:06:05+00:00	Surge in 'digital dementia' - Telegraph | @scoopit http://t.co/NNWZoNJiXp	0	2	4
2013-06-25 12:18:57+00:00	'Digital dementia' on the rise as young people increasingly rely on technology instead of their brain http://t.co/LPljTWrhaR via @MailOnline	0.05	2	4
2013-06-25 12:22:41+00:00	Surge in 'digital dementia' via @Telegraph - http://t.co/UfX6dZAfnt	0	3	7
2013-06-25 12:32:49+00:00	Do you think "digital dementia" is a real issue? Do you know anyone who is completely lost without their phone or... http://t.co/QqeaVMoHyQ	0.1	2	5
2013-06-25 12:33:34+00:00	Ternyata ada penyakit yg timbul akibat kecanduan gatget namanya digital dementia.	0	3	8
2013-06-25 12:35:00+00:00	Digital dementia berefek penderita tidak dapat mengingat kegiatan sehari hari yg ia lakukan.	0	1	1
2013-06-25 12:45:34+00:00	"Digital dementia" on the rise as young people become increasingly reliant on technology instead of using their brain http://t.co/qy3A3et7Cj	0.05	2	4
2013-06-25 12:45:57+00:00	Balance time spent plugged-in with time engaging IRL w/others and in nature! - "Digital dementia on the rise." http://t.co/EyY89F5ovT	0.133333	1	1
2013-06-25 12:48:10+00:00	You can't win! (See last tweet!) 'Digital dementia' on the rise as young people increasingly rely on technology http://t.co/BUWSlcWNVw	0.275	3	8
2013-06-25 12:55:34+00:00	Surge in 'digital dementia' via @Telegraph http://t.co/NMuaflbbBx	0	3	7
2013-06-25 13:00:27+00:00	Surge in 'digital dementia' http://t.co/ZzIDMVnGR4	0	3	7
2013-06-25 13:00:33+00:00	Surge in 'digital dementia' - Telegraph http://t.co/x48JjHlLWF	0	2	4
2013-06-25 13:02:18+00:00	'Digital dementia' on the rise as young people increasingly rely on technology instead of their brain http://t.co/eFj2KknPF1	0.05	2	4
2013-06-25 13:04:37+00:00	Put Away Your Phone: Surge in 'digital dementia' via @Telegraph http://t.co/X8rHNvR0oP	0	3	7
2013-06-25 13:05:55+00:00	Surge in 'digital dementia' via @Telegraph http://t.co/epucRe7Enm	0	3	7
2013-06-25 13:07:38+00:00	Surge in 'digital dementia' among young people too reliant on digital devices - via @Telegraph http://t.co/coMFAn3BxI	0.0333333	3	7
2013-06-25 13:08:34+00:00	Surge in '#digital dementia' - Use it or lose it (your brain), I always say... http://t.co/S8yRnoqMGE	0	3	7
2013-06-25 13:10:45+00:00	This ain't OLD SCHOOL//Surge in 'digital dementia' via @Telegraph http://t.co/YpOe3g2lFx	0.05	3	8
2013-06-25 13:24:57+00:00	Surge in 'digital dementia' via @Telegraph http://t.co/n23RcGybxa // for @katemclaughlin1	0	3	7
2013-06-25 13:26:09+00:00	Surge in 'digital dementia' - Telegraph - http://t.co/1t69XE7u6u	0	2	4
2013-06-25 13:41:15+00:00	'Digital dementia' on the rise as young people increasingly rely on technology instead of their brain http://t.co/TFXUHgEQQV	0.05	2	4
2013-06-25 13:45:43+00:00	Surge in 'digital dementia' http://t.co/TVOryjphfa	0	3	7
2013-06-25 13:48:35+00:00	#Digital # dementia. Surge in 'digital dementia' via @Telegraph http://t.co/JId3y56umx	0	1	2
2013-06-25 13:54:54+00:00	Surge in 'digital dementia' via @Telegraph http://t.co/RF9tll5fTT Easy pickin's	0.216667	3	7
2013-06-25 13:59:02+00:00	Digital dementia ...it's a real thing #ourgeneration	0.1	1	1
2013-06-25 14:05:22+00:00	Digital Dementia is Real! | http://t.co/XmxThtT39n #Brighton #Livingston #WhitmoreLake #Hamburg	0.125	1	1
2013-06-25 14:13:41+00:00	Smartphones and technology causing a rise in 'digital dementia' http://t.co/WVXI7KmGJX Smartphones are bad!	-0.4375	2	4
2013-06-25 14:19:38+00:00	Surge in digital dementia. http://t.co/hart7NrnGJ	0	3	7
2013-06-25 14:21:12+00:00	Surge in 'digital dementia' among young people who can no longer rememeber details like their phone # http://t.co/eK0DU8sTwn	0.05	3	7
2013-06-25 14:23:07+00:00	digital dementia is a deterioration in cognitive abilities previously only associated with head injuries and pyschos	0	1	1
2013-06-25 14:23:56+00:00	corr: Digital dementia is a deterioration in cognitive abilities previously only associated with head injuries and psychos	0	1	1
2013-06-25 14:26:24+00:00	Surge in 'digital dementia' http://t.co/DmjpGtnUP0	0	3	7
2013-06-25 14:27:20+00:00	Surge in 'digital dementia' via @Telegraph http://t.co/1NpDYFo0Qv	0	3	7
2013-06-25 14:30:10+00:00	Surge in 'digital dementia' http://t.co/c00feBkeCM	0	3	7
2013-06-25 14:32:42+00:00	Surge in 'digital dementia' via @Telegraph http://t.co/go1cyfR7ne	0	3	7
2013-06-25 14:40:50+00:00	Surge in 'digital dementia' via @Telegraph http://t.co/Os6oTA4pnq	0	3	7
2013-06-25 14:43:02+00:00	Your smartphone can make you stupid. Doctors is S Korea are reporting a huge surge in "digital dementia"; forgetfulness from phone overuse.	-0.133333	3	8
2013-06-25 14:49:04+00:00	Smartphone and computer addiction causing digital dementia - http://t.co/e8pVx0Rjac #smartphone #computer #addiction #digital	0	3	7
2013-06-25 14:50:53+00:00	#Scary #Believable Surge in 'digital dementia' http://t.co/ibpHycL6eT	0	1	2
2013-06-25 14:53:19+00:00	Surge in 'digital dementia' via @Telegraph http://t.co/9zxBsycGzM I have no idea what these guys are HOLY CRAP I NEED TO CHECK MY E-MAIL	-0.4	3	7
2013-06-25 14:55:14+00:00	Scary: smartphones and other gadgets may contribute to "digital dementia" http://t.co/9d9jEiWjc7	-0.208333	3	8
2013-06-25 14:55:59+00:00	"@DRUDGE_REPORT: Surge in 'digital dementia'... http://t.co/BgqQ3ZKwOZ" @morlag	0	1	1
2013-06-25 15:00:03+00:00	How South Korea teens are developing early onset signs of digital dementia: http://t.co/LzrDQGgQ4X	0.05	2	5
2013-06-25 15:02:24+00:00	Is #Digital Dementia real? New studies are showing a link between brain developmental issues in children, and... http://t.co/Sy62VIR9aS	0.102273	2	4
2013-06-25 15:06:03+00:00	Internet addiction - South Korean drs report surge in "digital dementia" among young http://t.co/6aEPTrQE9G [rely too much on devices]	0.1	3	7
2013-06-25 15:07:20+00:00	All these smart phones and pads are causing digital dementia in kids. Not allowing the brain to develop properly	0.0714286	4	9
2013-06-25 15:08:27+00:00	Are we all suffering from 'digital dementia'? http://t.co/FeeWmRxZBX	0	1	3
2013-06-25 15:10:33+00:00	Smartphones and technology causing a rise in 'digital dementia' http://t.co/IaBvTPEc0S	0	2	4
2013-06-25 15:11:26+00:00	#Smartphones and #technology causing a rise in '#digital dementia' http://t.co/MHr4kMvBNS	0	2	6
2013-06-25 15:14:33+00:00	Surge in 'digital dementia' via @Telegraph http://t.co/6ctu82tRAr	0	3	7
2013-06-25 15:19:04+00:00	'Digital dementia' on the rise as young people increasingly rely on technology instead of their... http://t.co/w3t6lm8E3F	0.05	2	4
2013-06-25 15:20:00+00:00	Digital Dementia: South Korean children becoming dumber| http://t.co/6TybKzhdRQ http://t.co/mBbZZT1j3H	0.225	1	3
2013-06-25 15:21:46+00:00	Young people increasingly suffering from "digital dementia" because...wait, what was I talking about? http://t.co/LgqhZURmcs	0.05	3	8
2013-06-25 15:23:37+00:00	Surge in 'digital dementia' via @Telegraph http://t.co/rKuj4XKev8	0	3	7
2013-06-25 15:40:09+00:00	Trouble remember your phone number? Surge in 'digital dementia' via @Telegraph http://t.co/Oh254XaNjq	-0.1	3	8
2013-06-25 15:46:37+00:00	#ROK: Surge in 'digital dementia' RT @TelegraphNews http://t.co/f68urb82yo	0	1	2
2013-06-25 15:47:17+00:00	Next in Mercedes??Hot Three: More people are living paycheck to paycheck. Details on digital dementia. The age you see your first porn.	0.1875	2	6
2013-06-25 15:50:34+00:00	Surge in ' #digital dementia ' http://t.co/32LTAc8c6l | #health #mobile	0	1	2
2013-06-25 15:51:17+00:00	New post: Digital Dementia http://t.co/WTReiRDsrA #news #politics #nwo	0.0681818	1	1
2013-06-25 16:11:06+00:00	Chinese Woman's Breast Impants Explode After Four Hours Of Gaming On Her Stomach; Digital Dementia To Blame? http://t.co/dWtrl4ohIR #world	0	1	1
2013-06-25 16:12:18+00:00	"Over-use of smartphones and game devices hampers the balanced development of the brain." Ready for Digital Dementia? http://t.co/X1Qok3PRHL	-0.0666667	2	6
2013-06-25 16:17:31+00:00	Digital dementia. Brain's right side underdevelopment causes serious problems. http://t.co/QCm2ht9KVl	-0.015873	1	3
2013-06-25 16:18:21+00:00	Digital dementia | Oscar Jr. Asildo's Empower Network Blog http://t.co/oKGrRBCN9e	0	1	1
2013-06-25 16:21:18+00:00	@xiam007 Digital Dementia http://t.co/smA3cVChfY - like the cell phone is as a solution to conversation and Amphetamine salts solve ADHD FTW	0	4	9
2013-06-25 16:31:37+00:00	Surge in 'digital dementia' via @Telegraph http://t.co/d03shfRH7f	0	3	7
2013-06-25 16:32:52+00:00	Digital Dementia on the Rise, According to Study: Welcome to the Brave New World, we have GMO co... http://t.co/clUeXtQgoU #Android #App	0.434091	1	2
2013-06-25 16:32:53+00:00	Digital Dementia on the Rise, According to Study: Welcome to the Brave New World, we have GMO cookies, Android... http://t.co/ay8Szm6HJF	0.434091	1	2
2013-06-25 16:35:27+00:00	Surge in 'digital dementia' via @Telegraph http://t.co/lMljGJ0pkl	0	3	7
2013-06-25 16:35:32+00:00	'Digital dementia' on the rise as young people increasingly rely on technology instead of their brain http://t.co/xydX2D7oLr	0.05	2	4
2013-06-25 16:35:33+00:00	Digital Dementia on the Rise, According to Study: Welcome to the Brave New World, we have GMO co... http://t.co/FTQB2GOTmk #Android #App	0.434091	1	2
2013-06-25 16:38:51+00:00	Digital dementia : internet makes young people dumber ??? Just read this http://t.co/f73zJ9Mz2Y poke @regarfield ring a bell??	0.05	1	3
2013-06-25 16:43:49+00:00	'Digital dementia' on the rise as young people increasingly rely on technology instead of their brain http://t.co/TJvD2ZciLt via@DailyMailUS	0.05	2	4
2013-06-25 16:49:35+00:00	Surge in 'digital dementia' via @Telegraph http://t.co/Wu4iJrLUEh	0	3	7
2013-06-25 16:51:52+00:00	Surge in 'digital dementia' - Telegraph http://t.co/SZ1CjLo7OR #health #lifestyle	0	2	4
2013-06-25 16:57:20+00:00	Smartphones and technology causing a rise in 'digital dementia' - Yahoo! Lifestyle UK http://t.co/SHJAFJVW2O	0	2	4
2013-06-25 16:58:32+00:00	Surge in 'digital dementia' via @Telegraph http://t.co/y0ephDzIvl	0	3	7
2013-06-25 17:03:35+00:00	Nobody on twitter is allowed to mock the "Digital Dementia" story.	0	3	7
2013-06-25 17:08:46+00:00	#Mobile Mobsters Suffer From Digital Dementia -- #social #branding #marketing http://t.co/KD1R6nrInz http://t.co/Q5qV9oeXAW	0.0166667	1	3
2013-06-25 17:09:17+00:00	Surge in 'digital dementia' via @Telegraph http://t.co/ODBy9hb9qC	0	3	7
2013-06-25 17:18:23+00:00	Importance of using the right side of the brain: young people in S Korea - Surge in 'digital dementia' via @Telegraph http://t.co/WX2QV1Iq4E	0.128571	2	5
2013-06-25 17:25:04+00:00	Digital Dementia on the Rise, According to Study: Welcome to the Brave New World, we have GMO cookies... http://t.co/KEHcM9khlQ #android	0.434091	1	2
2013-06-25 17:31:23+00:00	Digital Dementia is all the rage right now in south chlorea http://t.co/8Doq0gmAE1	0.142857	1	1
2013-06-25 17:33:47+00:00	'Digital dementia' on the rise as young people increasingly rely on technology instead of their brain http://t.co/qSMmOjuKnH via @MailOnline	0.05	2	4
2013-06-25 17:39:06+00:00	Digital Dementia: South Korean children becoming dumber - The New Age Online http://t.co/zuRfYPt15z	0.195455	1	3
2013-06-25 17:42:35+00:00	@kaleighk4ku Surge in 'digital dementia' via @Telegraph http://t.co/pSqLzr6mJl	0	1	1
2013-06-25 17:52:10+00:00	&amp;#039;Digital dementia&amp;#039; on the rise as young people increasingly rely on technology instead of their brain - http://t.co/3sJOy3O4bc	0.1	1	2
2013-06-25 17:53:10+00:00	South Korea Reports Widespread "Digital Dementia," An Internet-Caused Cognitive Impairment With Symptoms Simil... http://t.co/pqDUeBKgvp	0	1	1
2013-06-25 17:58:32+00:00	Surge indigital dementia Telegraph: Doctors in South Korea are reporting a surge in "digital dementia" among y... http://t.co/qKjl02EJ9I	0	3	7
2013-06-25 17:59:58+00:00	Surge in 'digital dementia' via @Telegraph http://t.co/LKqjReFVMO	0	3	7
2013-06-25 18:01:30+00:00	Surge in 'digital dementia' - people so reliant on electronic devices, can't remember everyday details - @Telegraph http://t.co/HE5dDuPpCz	-0.1	2	4
2013-06-25 18:11:03+00:00	Digital dementia? Starting to worry for the human race ... http://t.co/KDONlfZ1nH	0	2	5
2013-06-25 18:14:57+00:00	Digital Dementia: South Korean children becoming dumber - The New Age Online http://t.co/VawqJJaIzl http://t.co/2VSX1yO5hT	0.195455	1	3
2013-06-25 18:23:17+00:00	South Korean doctors warn smartphones cause 'digital dementia' http://t.co/Bz9Wgh0iet	0	2	4
2013-06-25 18:33:36+00:00	http://t.co/luQfRfJv28 South Korean doctors warn smartphones cause 'digital dementia'	0	2	6
2013-06-25 18:33:46+00:00	'Digital dementia' on the rise as young people increasingly rely on technology instead of their brain http://t.co/xROVcKb3g9 via@DailyMailUS	0.05	2	4
2013-06-25 18:36:30+00:00	This explains everything. Surge in 'digital dementia' via @Telegraph http://t.co/Rv06En9Fp4	0	1	1
2013-06-25 18:45:58+00:00	Surge in 'digital dementia' - Telegraph http://t.co/KoiDcfzj63	0	2	4
2013-06-25 18:52:10+00:00	#InternetAddiction in the news today. Digital dementia is a deterioration in cognitive abilities, lo http://t.co/zRzWUpgSG6	0	1	1
2013-06-25 18:52:45+00:00	Digital Dementia?? http://t.co/LiMGgzR1wS	0	1	1
2013-06-25 19:00:32+00:00	Here's a condition that's becoming increasingly common among young people. Surge in 'digital dementia' via @Telegraph http://t.co/HvUjrPgfkT	0.0625	2	5
2013-06-25 19:08:50+00:00	'Digital dementia' on the rise as young people increasingly rely on technology instead of their brain #MailOnline http://t.co/4qg7XWrxs3	0.05	2	4
2013-06-25 19:11:47+00:00	Digital dementia' on the rise as young people increasingly rely on technology instead of their brain http://t.co/koglo2EVFi via @DailyMailUS	0.05	2	4
2013-06-25 19:12:08+00:00	'Digital dementia' on the rise as young people increasingly rely on technology instead of their brain http://t.co/vxbsofP9Ga #tcot #Ccot	0.05	2	4
2013-06-25 19:17:45+00:00	**Applebee's Question Of The Day: Scientists say most of us are suffering from "digital dementia"...meaning, we no... http://t.co/pX7VrkReUh	0.25	1	3
2013-06-25 19:30:19+00:00	Surge in 'digital dementia' - Telegraph http://t.co/AECaaxe9Hn	0	2	4
2013-06-25 19:32:11+00:00	Surge in 'digital dementia' via @Telegraph http://t.co/5UFkVRbZxw	0	3	7
2013-06-25 19:34:21+00:00	'Digital dementia' on the rise as young people increasingly rely on technology instead of their brain http://t.co/Iw1hEV0fr3 really worrying	0.1	2	4
2013-06-25 19:47:16+00:00	Surge in 'digital dementia' among young people. Is next gen over reliant on electronic devices? http://t.co/Sr0bpQCVlC	0.0333333	3	7
2013-06-25 19:50:31+00:00	What was I saying????theinquisitr: Digital Dementia May Affect Smartphone Users - http://t.co/qb7efd4mdL??MMoon_WREG3	0	3	8
2013-06-25 19:55:23+00:00	Surge in 'digital dementia' - Telegraph http://t.co/c52Fy5vmJ3	0	2	4
2013-06-25 19:57:35+00:00	Surge in 'digital dementia' - Telegraph http://t.co/zAB5ph0Xou	0	2	4
2013-06-25 19:57:37+00:00	Surge in 'digital dementia' deterioration of cognitive abilities - Telegraph http://t.co/gykh6Nf9Ab #health	0	3	7
2013-06-25 19:57:52+00:00	Just read an article on "digital dementia" but I don't remember what it was about.	0	2	6
2013-06-25 19:58:05+00:00	Smartphones and technology causing a rise in 'digital dementia' - Yahoo! Lifestyle UK http://t.co/7CWYgEZQpv via @YLifestyleUK	0	2	4
2013-06-25 20:03:27+00:00	Digitaljournal.co: South Korean doctors warn smartphones cause 'digital dementia.' http://t.co/GJN9yaGF1m	0	1	2
2013-06-25 20:09:00+00:00	What is the solution for "digital dementia"? Chess! http://t.co/ExIogKjN6W Chess connects the right/left side of the brain #digitaldementia	0	4	9
2013-06-25 20:13:48+00:00	Digital dementia. Brain's right side underdevelopment causes serious problems. http://t.co/s0qWFvCjHx	-0.015873	1	3
2013-06-25 20:21:23+00:00	@_Let_Me_Explain its called Digital Dementia	0	1	1
2013-06-25 20:21:44+00:00	Surge in 'digital dementia' affecting mainly youngsters via @Telegraph http://t.co/FAJ8hzrIha	0.0833333	2	4
2013-06-25 20:22:09+00:00	'Digital dementia' on the rise as young people increasingly rely on technology instead of their brain http://t.co/KqCxJNgrDM via@DailyMailUS	0.05	2	4
2013-06-25 20:22:41+00:00	Surge in 'Digital Dementia' http://t.co/kxbnbIzNlw	0	3	7
2013-06-25 20:25:55+00:00	??mikhlin: http://t.co/kuMwhTSeP5??&gt; surge in "digital dementia	0	1	2
2013-06-25 20:27:39+00:00	Surge in 'digital dementia' via @Telegraph http://t.co/lxq8F3cHUJ	0	3	7
2013-06-25 20:37:39+00:00	South Korean doctors warn smartphones cause 'digital dementia' http://t.co/gsEfdZHRjq via @digitaljournal #theDMS	0	2	4
2013-06-25 20:38:10+00:00	Could digital dementia affect any of your workforce? http://t.co/UWxhIdE8Ni	0	1	1
2013-06-25 20:39:47+00:00	"Doctors in South Korea are reporting a surge in 'digital dementia' among young people" - moderation the key?http://t.co/sHZsfndtIu	0.05	1	2
2013-06-25 20:44:49+00:00	Chess: a viable solution for "digital dementia": Surge in 'digital dementia' Tuesday 25 June 2013Source: http:... http://t.co/SYE2KELbFn	0	4	10
2013-06-25 20:45:47+00:00	Chess: a viable solution for "digital dementia": Surge in 'digital dementia' Tuesday 25 June 2013Source: http:... http://t.co/Z7lRIeq2mh	0	4	10
2013-06-25 20:54:49+00:00	South Korea Reports Widespread "Digital Dementia," An Internet-Caused Cognitive Impairment Wit... http://t.co/yAhx385O7l #politics #news	0	1	1
2013-06-25 20:56:50+00:00	"@msnNOW: Doctors warn smartphone use could lead to 'digital dementia' http://t.co/EL91aFMYJX" can you repeat that pls!	0	2	6
2013-06-25 21:05:48+00:00	Is 'digital dementia' plaguing teenagers? http://t.co/ZM0wXk58zi	0	2	4
2013-06-25 21:13:30+00:00	"@foxnewsvideo: Is 'digital dementia' plaguing teenagers? http://t.co/xFtnjY1zu2" @97heaven	0	1	1
2013-06-25 21:14:35+00:00	RT @foxnewsvideo: Is 'digital dementia' plaguing teenagers? http://t.co/N4Q1UKHka7	0	3	7
2013-06-25 21:16:59+00:00	??foxnewsvideo: Is 'digital dementia' plaguing teenagers? http://t.co/2VenNlsBDB??important for kids to have #techtimeout #socialskills	0	1	2
2013-06-25 21:22:50+00:00	Digital Dementia. Really?????	0.1	2	4
2013-06-25 21:23:06+00:00	Surge in 'digital dementia' - your smart phone can literally make you crazy. http://t.co/oe2OXsJ7j6 #health	-0.128571	2	4
2013-06-25 21:25:19+00:00	Surge in 'digital dementia' via @Telegraph http://t.co/5NK5wBUS84	0	3	7
2013-06-25 21:27:30+00:00	"@foxnewsvideo: Is 'digital dementia' plaguing teenagers? http://t.co/k7W1Vsxvug" Not just teenagers	0	1	1
2013-06-25 21:29:19+00:00	Surge in 'digital dementia' via @Telegraph http://t.co/CUAFxBT8BM	0	3	7
2013-06-25 21:34:21+00:00	Tuesday's Links: Cyberattacks in Korea; Supreme Court Upholds Diversity; Korean Doctors Warn of 'Digital Dementia' http://t.co/g25deixdJ4	0	3	8
2013-06-25 21:35:17+00:00	'Digital dementia' on the rise as young people increasingly rely on technology instead of their brain--&gt; WOW!!!! http://t.co/tMGRVTK4ZR	0.114714	2	4
2013-06-25 21:36:48+00:00	Fascinating. @FoxNews RT @foxnewsvideo Is 'digital dementia' plaguing teenagers? http://t.co/FyEpnMtY5z	0.35	2	5
2013-06-25 21:38:10+00:00	??foxnewsvideo: Is 'digital dementia' plaguing teenagers? http://t.co/YdQIhqfViY??interesting	0	1	2
2013-06-25 21:40:17+00:00	Surge in 'digital dementia' which could lead to #brain development issues (memory, attention, emotional): http://t.co/IOPUYV0seO	0	2	5
2013-06-25 21:46:48+00:00	Surge in 'digital dementia' via @Telegraph http://t.co/9tBJWAcqcn	0	3	7
2013-06-25 21:48:34+00:00	Digital Dementia: The Diagnosis http://t.co/uATw2IQn1x	0	1	1
2013-06-25 21:48:36+00:00	Digital Dementia: The Diagnosis http://t.co/m8TN9RvgIE	0	1	1
2013-06-25 21:52:10+00:00	'Digital dementia' on the rise as young people increasingly rely on technology instead of their brain http://t.co/KzVQn6BamZ	0.05	2	4
2013-06-25 21:53:05+00:00	@MsCPsych ??foxnewsvideo: Is 'digital dementia' plaguing teenagers? http://t.co/AySipz1SUv??HolyCrossen	0	1	1
2013-06-25 21:54:04+00:00	Digital dementia :: Cleo http://t.co/2l034CZEHU	0	1	1
2013-06-25 21:57:02+00:00	Digital dementia in children &amp; probably much more severe in adults who overuse technology http://t.co/whjbtlhL8f	0.25	1	1
2013-06-25 22:02:36+00:00	Hope this is the correct video on the digital dementia study done in South Korea children http://t.co/y9bQN2zXI9	0	2	5
2013-06-25 22:11:05+00:00	Surge in 'digital dementia' via @Telegraph http://t.co/WVyl43rImh	0	3	7
2013-06-25 22:30:44+00:00	This corelates to my theory that GPS is destroying our sense of direction Surge in 'digital dementia' via @Telegraph http://t.co/sIGuOxsMQj	-0.1	3	8
2013-06-25 22:34:11+00:00	Please please watch: ??foxnewsvideo: Is 'digital dementia' plaguing teenagers? http://t.co/VTEXGQhbjC??allanlorenzana	0	3	7
2013-06-25 22:39:05+00:00	Surge in 'digital dementia' via @Telegraph http://t.co/IVm3A2CeWm	0	3	7
2013-06-25 22:48:51+00:00	Ummm...(Forgot What I Was Going to Say. Gimme a Sec to Look It Up.) Surge in 'digital dementia' via @Telegraph http://t.co/iK7qOFrYRN	-0.05	3	8
2013-06-25 23:02:08+00:00	"Digital Dementia". Does this really exist?	0.1	1	1
2013-06-25 23:03:30+00:00	If like Bob, you can't remember any phone #'s because you rely on your phone to do that, one study says you suffer from "Digital Dementia".	0	2	5
2013-06-25 23:06:59+00:00	Something else to add to the teaching equation. Surge in 'digital dementia' via @Telegraph http://t.co/I0Bjztfqft	0	3	8
2013-06-25 23:07:52+00:00	Surge in 'digital dementia' - Telegraph http://t.co/eYpFiIT8zN	0	2	4
2013-06-25 23:12:13+00:00	Are you already affected? This is SCARY! Doctors warn smartphone use could lead to 'digital dementia' http://t.co/jZk9Ff1jPq via @msnNOW	-0.3125	2	6
2013-06-25 23:13:53+00:00	RT @lucymarcus Surge in 'digital dementia' among young people. Is next gen over reliant on electronic devices? http://t.co/uLTHIODCm1	0.0333333	2	4
2013-06-25 23:14:14+00:00	Chess: a viable solution for "digital dementia": Surge in 'digital dementia' Tuesday 25 June 2013Source: http:... http://t.co/lTUSkWqG0T	0	4	10
2013-06-25 23:20:33+00:00	'Digital dementia' on the rise as young people increasingly rely on technology instead of their brain http://t.co/O29stewVFk via @MailOnline	0.05	2	4
2013-06-25 23:47:01+00:00	"Digital dementia" kind of scary	0.0333333	1	1
2013-06-25 23:51:02+00:00	Digital dementia? (May that ever happen) http://t.co/r9yQPqFXlb	0	1	3
2013-06-25 23:51:03+00:00	Digital dementia? (May that ever happen) http://t.co/uIIotSt715	0	1	3
2013-06-25 23:51:05+00:00	Digital dementia? (May that ever happen) http://t.co/KLkl1XdRbp	0	1	3
2013-06-26 00:00:12+00:00	digital dementia . something serious	-0.166667	1	1
2013-06-26 00:00:24+00:00	Digital Dementia???!!! Oh no man I'm done for.	0	2	5
2013-06-26 00:00:55+00:00	CNN "Digital Dementia" is on the rise- use of smart devices over 7 hrs a day - BEWARE	0.107143	2	6
2013-06-26 00:01:24+00:00	Digital dementia? C'mon, South Korea...that's what y'all on now?	0	2	5
2013-06-26 00:01:26+00:00	So there's a new type of dementia called "Digital Dementia" that spawns from overuse of smartphones.	0.0681818	3	8
2013-06-26 00:03:25+00:00	Stay aware / fair warning friends - " Digital Dementia " is no joke .. http://t.co/7zVAI0YEkE RT	0.316667	3	8
2013-06-26 00:03:25+00:00	Stay aware / fair warning friends - " Digital Dementia " is no joke .. http://t.co/AFKIMXYbBT RT	0.316667	3	8
2013-06-26 00:03:47+00:00	@OutFrontCNN Right on, baby, we aren't going to give digital dementia a 2nd thought. What were we tlkng about? Lol! Tee hee hee. Oh well!	0.321429	1	2
2013-06-26 00:06:42+00:00	this has to be a concern for parents and teachers RT @nenelilly Surge in 'digital dementia' http://t.co/KbSGj7UJ4E	0	3	8
2013-06-26 00:06:50+00:00	Surge in 'digital dementia' via @Telegraph http://t.co/q80RS9P28r	0	3	7
2013-06-26 00:10:23+00:00	'Digital dementia' on the rise as young people increasingly rely on technology instead of their brain http://t.co/c1ZON6vgFu @DailyMailUS	0.05	2	4
2013-06-26 00:11:45+00:00	Surge in "digital dementia" http://t.co/OklXYhDU0I via @Telegraph @TelegraphNews	0	2	4
2013-06-26 00:12:04+00:00	'Digital dementia' on the rise as young people increasingly rely on technology instead of their brain http://t.co/9BHTQVP8bX @DailyMailUS	0.05	2	4
2013-06-26 00:12:27+00:00	@WillFinney has been saying thus for years. ??foxnewsvideo: Is 'digital dementia' plaguing teenagers? http://t.co/rXkQrhGHYU??Lincolnyouknow	0	1	1
2013-06-26 00:15:40+00:00	Surge in 'digital dementia' via @Telegraph http://t.co/OEuf1LBGYg Something that makes you pause and think for a moment...	0	2	4
2013-06-26 00:20:05+00:00	'Digital dementia'....new form of early dementia directly related to extended use of Smart phones/tablets for more than 8 hours a day.	0.162857	2	6
2013-06-26 00:28:17+00:00	South Korean reported the existence of digital dementia. Which is tied to the excessive use of smartphones...consider yourself warned	-0.125	2	4
2013-06-26 00:34:24+00:00	Surge in 'digital dementia' &lt;@Telegraph&gt; http://t.co/6oikLvUpms &lt; #health	0	2	4
2013-06-26 00:36:57+00:00	My dad just really called me up telling me I have digital dementia and it's worse than drugs, wut idc.	-0.0666667	2	6
2013-06-26 00:48:23+00:00	Digital Dementia: The Diagnosis http://t.co/GdxnfKI6d7	0	1	1
2013-06-26 00:57:05+00:00	??greentak: Surge in 'digital dementia' - Telegraph http://t.co/pGwlIwp2y4 #Twitter??sarahlance	0	1	2
2013-06-26 01:08:10+00:00	Surge in 'digital dementia' in children and adults living in S. Korea http://t.co/boWkyg55bl They can't remember phone numbers!	0	3	7
2013-06-26 01:10:22+00:00	http://t.co/BtilXAqLYj. Digital dementia. Sobering and frightening.	-0.25	4	9
2013-06-26 01:13:20+00:00	"digital dementia" = inability to recall details because of the ease with which intense internet users can access information!	0.125	1	1
2013-06-26 01:13:52+00:00	Surge in 'digital dementia' via @Telegraph http://t.co/R2XaWEZ4Ei	0	3	7
2013-06-26 01:15:17+00:00	@natalimorris weren't you just talking about this on #TWiT a few weeks ago?? Surge in 'digital dementia' http://t.co/5TnDH2TPyW	-0.1	1	1
2013-06-26 01:15:58+00:00	"Digital Dementia" on the rise: A report out of South Korea says a new type of dementia is on the rise and lin... http://t.co/6NJ8TrFnAU	0.0681818	1	3
2013-06-26 01:20:43+00:00	scary [good read nontheless ...] #digital dementia #deterioration in #cognitive abilities #psychiatric illness etc http://t.co/78I25FkRA4	0.0666667	1	1
2013-06-26 01:24:28+00:00	Digital dementia--among the young. http://t.co/e6CjO963qE	0.05	2	5
2013-06-26 01:26:45+00:00	Ao apparently using smartphone devices too much can lead to Digital Dementia	0.0833333	3	7
2013-06-26 01:57:53+00:00	@SkepticsGuide would like take on "digital dementia" study out of Korea on Fox &amp; CNN. Sounds like what they said about TV when I was a kid	0	4	10
2013-06-26 02:00:13+00:00	"Digital Dementia" on the rise http://t.co/xhGyGALcMD #cnn	0	1	1
2013-06-26 02:00:28+00:00	Surge in 'digital dementia' #Brain http://t.co/gz6QJHk2cY	0	2	4
2013-06-26 02:06:41+00:00	The rise of digital dementia... http://t.co/pPsbIldIY8	0	2	5
2013-06-26 02:06:41+00:00	This was the article I wanted to link earlier. "Digital Dementia" will be the next ADHD.... http://t.co/bE1Tf5qMNG	0	2	4
2013-06-26 02:09:16+00:00	'Digital dementia' on the rise as people increasingly rely on technology instead of their brain http://t.co/LqvRlOKUHs via @DailyMailUS	0	1	1
2013-06-26 02:11:56+00:00	Surge in 'digital dementia' via @Telegraph http://t.co/he3g7bPgEU	0	3	7
2013-06-26 02:12:43+00:00	Surge in 'digital dementia' http://t.co/t4SaLAxEUw	0	3	7
2013-06-26 02:13:17+00:00	Is 'digital dementia' plaguing teenagers? http://t.co/AfsARWfFej	0	2	4
2013-06-26 02:14:24+00:00	Surge in 'digital dementia' via @Telegraph http://t.co/ds2jIp4xl4	0	3	7
2013-06-26 02:30:33+00:00	'Digital dementia' on the rise as young people increasingly rely on technology instead of their brain--&gt; WOW!!!! http://t.co/KbSCYKburK	0.114714	2	4
2013-06-26 02:38:00+00:00	Surge in 'digital dementia' http://t.co/V5kUIdqGgy #children #memory	0	3	7
2013-06-26 02:46:39+00:00	Surge in 'digital dementia' via @Telegraph http://t.co/ai1PQ6TpgE	0	3	7
2013-06-26 02:46:50+00:00	I think i have some of this digital dementia http://t.co/wTxMsi5qWW	0	1	1
2013-06-26 02:49:38+00:00	Did you know that too much smartphone time can cost you your memory? An affliction called 'digital dementia' has... http://t.co/OeVJg4dKJ4	0.1	3	7
2013-06-26 03:08:44+00:00	Surge in 'digital dementia'? http://t.co/kYtSBRhYs8 Would love to see some actual research data on this - very alarmist. Read comments!	0.1875	3	7
2013-06-26 03:18:43+00:00	you realize your lead pastor is posting about digital dementia right??	0.142857	3	8
2013-06-26 03:18:52+00:00	Could we fall victims to "Digital Dementia?" -- a scary (yet plausible) thought! The @Telegraph explores further: http://t.co/taYDbzFQPo	0.03125	1	1
2013-06-26 03:44:07+00:00	South Korean doctors warn smartphones cause 'digital dementia' http://t.co/T4Ott7LTBC via @digitaljournal	0	2	4
2013-06-26 03:50:08+00:00	Digital dementia...	0	2	4
2013-06-26 03:52:01+00:00	Tahu tak, smartphone, laptop and iPad boleh contributing to a new form of the disorder "Digital Dementia"	0.0681818	3	8
2013-06-26 04:00:21+00:00	@twt_perak teman le tu digital dementia. Heuheu	0	1	1
2013-06-26 04:00:35+00:00	RT @hello_emily: Surge in 'digital dementia' via @Telegraph http://t.co/iIsC3HMzma	0	3	7
2013-06-26 04:04:50+00:00	Um...I don't remember phone numbers any more. Surge in 'digital dementia' via @Telegraph http://t.co/XBEaYk78sI	0.25	3	8
2013-06-26 04:08:57+00:00	Surge in 'digital dementia' via @Telegraph http://t.co/jQuvkCCv6I	0	3	7
2013-06-26 04:15:07+00:00	Parents, pay attention ??JohnNosta: Is 'digital dementia' plaguing teenagers? http://t.co/O8JlnK3LFi??parenting	0	3	7
2013-06-26 04:22:15+00:00	Surge in digital dementia http://t.co/sGZsv6RRYN	0	3	7
2013-06-26 04:23:01+00:00	But only in S. Korea... Surge in 'digital dementia' - Telegraph http://t.co/Lkmsdoy01K	0	1	1
2013-06-26 04:29:48+00:00	"Digital Dementia" On the Rise http://t.co/Kn6lW5LCnj	0	2	4
2013-06-26 04:35:32+00:00	"@FortaliceLLC: Surge in digital dementia http://t.co/eaVA4xkrY1"	0	1	1
2013-06-26 04:41:10+00:00	Surge in 'digital dementia' via @Telegraph http://t.co/kjoA38teqj via rice farmer	0	3	7
2013-06-26 04:42:44+00:00	Surge In Digital Dementia Diagnosis: http://t.co/QAOZYTLqK3	0	3	7
2013-06-26 04:57:23+00:00	'Digital dementia' on the rise as young people increasingly rely on technology instead of their... http://t.co/G5dhCNC8ig	0.05	2	4
2013-06-26 05:09:48+00:00	Chess: a viable solution for &amp;quot;digital dementia&amp;quot; http://t.co/SmYkKubonb	0	1	1
2013-06-26 05:38:56+00:00	Surge in 'digital dementia' in children and adults living in S. Korea.They can't remember phone numbers! http://t.co/JmxnFtBpOF	0	3	7
2013-06-26 05:51:43+00:00	Too much screen time causing digital dementia? http://t.co/hUaQTpYNRq	0.1	2	4
2013-06-26 06:23:37+00:00	Is 'digital dementia' plaguing teenagers? http://t.co/G8XlcDXRKj #dementia	0	2	4
2013-06-26 06:23:39+00:00	Is 'digital dementia' plaguing teenagers? http://t.co/TeTwICo4W9 #dementia #memory	0	2	4
2013-06-26 06:33:02+00:00	Surge in 'digital dementia' - http://t.co/KuW7ykrwUn	0	3	7
2013-06-26 06:40:58+00:00	Surge in 'digital dementia' via @Telegraph http://t.co/HvTznLOfIy	0	3	7
2013-06-26 06:44:16+00:00	Surge in 'digital dementia' via @Telegraph http://t.co/jglG1X9DnY #23mobilethings	0	3	7
2013-06-26 06:54:00+00:00	Digital Dementia:Youth so reliant on electronic devices their brains deteriorate http://t.co/vmGlxlcYxL @Raffi_RC @symphily @SteveFilipovic	0	2	4
2013-06-26 06:55:24+00:00	Digital Dementia:Youth so reliant on electronic devices, brains deteriorate http://t.co/vmGlxlcYxL #bced #bcsta #bctf #bccpac @berkeleyprc	0	2	4
2013-06-26 06:57:40+00:00	RT @myleejoseph: Surge in 'digital dementia' via @Telegraph http://t.co/DXXEvNb2yt #23mobilethings	0	3	7
2013-06-26 07:04:17+00:00	Digital Dementia: South Korean children becoming dumber http://t.co/cKfTRihgn8 via @sharethis	0.225	1	3
2013-06-26 07:08:18+00:00	Is 'digital dementia' plaguing teenagers?: Login. Welcome,. You're logged in as. Profile; Logout. You're watch... http://t.co/d3V8q4oWzV	0.4	2	4
2013-06-26 07:22:46+00:00	Digital Dementia would be a cool racehorse name #RedEye	0.175	1	1
2013-06-26 07:23:14+00:00	Digital dementia is a made-up silly brain work finish sentence just forgot Social Security number #Redeye	-0.155556	1	1
2013-06-26 07:40:03+00:00	Digital dementia a real threat. Deficits in brain development irreversible. http://t.co/BFAwCYYs2q	0.1	1	1
2013-06-26 07:41:25+00:00	'Digital dementia' on the rise for young people http://t.co/EPPeEEHXMc	0.05	2	4
2013-06-26 07:42:03+00:00	Surge in 'digital dementia' - worrying trend among the young and not-so-young @Telegraph http://t.co/vG4WrOCdar	0.05	2	4
2013-06-26 07:54:05+00:00	US study asks could #digital dementia in youths be the next problem? http://t.co/aMm6IWSxDH	0	3	8
2013-06-26 07:55:19+00:00	Do you know your mother's phone number? You're not alone. Surge in #digital dementia. http://t.co/DBIldpf9hM	0	2	5
2013-06-26 08:04:17+00:00	Surge in 'digital dementia' - Telegraph http://t.co/7zKxxCYM1N	0	2	4
2013-06-26 08:04:18+00:00	Surge in 'digital dementia' - Telegraph http://t.co/PeoOU4xQ6Y	0	2	4
2013-06-26 08:04:19+00:00	Surge in 'digital dementia' - Telegraph http://t.co/XY1o9gzT9m	0	2	4
2013-06-26 08:08:02+00:00	Read this and be worried. Digital dementia in children exposed to too much technology... http://t.co/f4d1SivXt2	0.1	1	1
2013-06-26 08:10:07+00:00	"@alexeliseev: Read this and be worried. Digital dementia in children exposed to too much technology... http://t.co/cCnonSKK93"	0.1	1	1
2013-06-26 08:10:22+00:00	Surge in 'digital dementia' http://t.co/zDB2fHpkBK	0	3	7
2013-06-26 08:11:23+00:00	Not good. ??alexeliseev: Read this and be worried. Digital dementia in children exposed to too much technology... http://t.co/0pD4SU30oJ??EleniGiokos	-0.05	1	1
2013-06-26 08:18:07+00:00	'Digital dementia' rising? http://t.co/B9NSJM60Ll	0	1	2
2013-06-26 08:23:46+00:00	Are smartphones and game devices causing "digital dementia"? http://t.co/oawxCjYDxa via @TimesLIVE #childprotect	-0.2	2	4
2013-06-26 08:26:34+00:00	'Digital dementia' on the rise as young people increasingly rely on technology instead of their brain http://t.co/BLsNG7JKkl	0.05	2	4
2013-06-26 08:28:06+00:00	Yes - obesity, 'digital dementia'... RT @BradBennett: Are kids being over-saturated with digital technology? http://t.co/88hdDDqcVn	0	3	8
2013-06-26 08:32:53+00:00	@TheDrum I had a 'digital dementia' moment on Saturday when paying for something in a shop. Scary!	-0.3125	1	2
2013-06-26 08:36:45+00:00	Doctors cite growing 'digital dementia?? an inability to recall everyday details, as a cause for concern http://t.co/N7ph3uEwCV	-0.1	2	5
2013-06-26 08:44:33+00:00	Surge in 'digital dementia' via @Telegraph http://t.co/4kIya80s1x	0	3	7
2013-06-26 08:44:38+00:00	Doctors warn of 'digital dementia' rise amongst tech users http://t.co/dfvfzFhOUA #digital	0	1	3
2013-06-26 08:47:26+00:00	Scary! "@alexeliseev: Read this and be worried. Digital dementia in children exposed to too much technology... http://t.co/UKlR1M32Pt"	-0.141667	1	1
2013-06-26 08:52:58+00:00	Surge in 'digital dementia' via @Telegraph http://t.co/BsjXfCGFeY	0	3	7
2013-06-26 08:53:17+00:00	Smartphones and technology causing a rise in 'digital dementia' - Yahoo! Lifestyle UK http://t.co/LAu2LvJB5X via @YLifestyleUK	0	2	4
2013-06-26 09:04:13+00:00	Over reliance on electronic devices, leading to 'digital dementia' http://t.co/XgRvavn5O5	0	2	4
2013-06-26 09:08:45+00:00	Surge in 'digital dementia' via @Telegraph http://t.co/STBdHljZd0	0	3	7
2013-06-26 09:32:11+00:00	Surge in 'digital dementia' via @Telegraph http://t.co/LHuTGpqvdO	0	3	7
2013-06-26 09:39:02+00:00	Smartphones and technology causing a rise in 'digital dementia' - Yahoo! Lifestyle UK http://t.co/S8LDV4s66D via @YLifestyleUK	0	2	4
2013-06-26 09:46:26+00:00	Surge in 'digital dementia'-young people become so reliant on electronic devices they can no longer remember http://t.co/tGKZAEqlR2 #edchat	0.05	2	4
2013-06-26 09:54:04+00:00	Digital Dementia - worth watching to reconsider/change our lifestyle habits in this smartphone &amp; gadget-heavy world. http://t.co/0Wj5zoEieh	0.15	2	6
2013-06-26 09:55:01+00:00	Surge in 'digital dementia' via @Telegraph http://t.co/CcOfXju3Q9	0	3	7
2013-06-26 10:03:18+00:00	Surge in 'digital dementia' via @Telegraph http://t.co/oTKtxx4LdW	0	3	7
2013-06-26 10:33:18+00:00	South Korea reports "Digital Dementia" http://t.co/OkZZn8xqzh	0	2	4
2013-06-26 10:34:40+00:00	Surge in 'digital dementia' via @Telegraph http://t.co/0aJ4uTuVod	0	3	7
2013-06-26 10:42:32+00:00	Digital dementia? It's not that techno-folks forget ... they just don't take the time to remember in the first place. http://t.co/CcPlYRVC29	0.125	2	5
2013-06-26 10:58:52+00:00	Scary! #socialmedia Surge in 'digital dementia' via @Telegraph http://t.co/2ZhyULWWaj	-0.3125	3	7
2013-06-26 11:01:17+00:00	New post (Surge in 'digital dementia') has been published on Conspiracy Stories Today	0.0681818	2	6
2013-06-26 11:05:22+00:00	Just couldn't resist this... My take on the 'Digital Dementia' stories: http://t.co/S7S62NgooW	0	2	5
2013-06-26 11:06:57+00:00	Surge in 'digital dementia' - Telegraph http://t.co/L4wBBgaY5X	0	2	4
2013-06-26 11:07:05+00:00	Just to be extra clear - 'Digital Dementia' is total made-up bullshit. It's not a thing. It's not even a could-be thing.	0.025	2	6
2013-06-26 11:09:04+00:00	Surge in 'digital dementia' - Telegraph http://t.co/TauIIL715K	0	2	4
2013-06-26 11:16:22+00:00	Surge in 'Digital dementia', South #Korea http://t.co/v5Z5dxmaQD via @Telegraph | #addiction #electronicDevice #health #illness #smartPhone	0	2	4
2013-06-26 11:18:21+00:00	Can't Remember Your Own Phone Number? You Might Have Digital Dementia http://t.co/QcRlPYvnSI	0.3	1	1
2013-06-26 11:23:28+00:00	Smartphones and technology causing a rise in 'digital dementia' http://t.co/jKy5oHBMQz via @YLifestyleUK	0	2	4
2013-06-26 11:29:57+00:00	CNN World News ??'Digital dementia' on the rise http://t.co/zoAKOMopKK #media #video	0	1	1
2013-06-26 11:31:23+00:00	'Digital dementia' on the rise as young people increasingly rely on technology http://t.co/NqbhqsrER9	0.05	2	4
2013-06-26 11:35:19+00:00	Digital Dementia...maybe right brain thinking is a good thing? http://t.co/q0AjqBq91C via @Telegraph	0.328571	4	9
2013-06-26 11:45:30+00:00	Excessive laptop/cellphone use causing digital dementia in kids as young as 10, including hampered brain... http://t.co/stKjYeQPvc	-0.05	3	7
2013-06-26 11:53:45+00:00	Surge in 'digital dementia' via @Telegraph http://t.co/9PPXWku4SY	0	3	7
2013-06-26 11:54:40+00:00	This is scary! S. Korea witnessing a surge in '#digital #dementia'. via @culture_curate | http://t.co/6gd89iHDmh	-0.3125	3	8
2013-06-26 12:03:02+00:00	BOLLOCKS. RT ??Debeneesse: digital devices hampers brain development,may result in a 15% chances of early dementia http://t.co/lEU0haashw??,neurobollocks_x000D_ https://twitter.com/Rrrrfa,2013-06-26 12:00:01+00:00,437033807,Digital dementia	0.05	2	6
2013-06-26 12:04:03+00:00	Is 'digital dementia' plaguing teenagers? - Fox News http://t.co/hnM66TWq0i	0	2	4
2013-06-26 12:05:17+00:00	Seriously, can anyone find the actual original report that all these 'Digital Dementia' news stories are based on? Does it even exist?!	0.0104167	3	8
2013-06-26 12:09:55+00:00	Surge in 'digital dementia' via @Telegraph http://t.co/IufOniVt6y	0	3	7
2013-06-26 12:15:32+00:00	Just another reason I won't send my kids to a school where tablets are used in class: "Surge in 'digital dementia'" http://t.co/xmFBt66i73	0	2	5
2013-06-26 12:22:26+00:00	South Korean #doctors warn #smartphones cause 'digital dementia' via @Telegraph http://t.co/LlqCqvejFU #digitaldementia	0	2	4
2013-06-26 12:23:00+00:00	Surge in 'digital dementia' via @Telegraph http://t.co/2z81tncpfG	0	3	7
2013-06-26 12:25:52+00:00	First time I've heard the term "digital dementia", but probably not the last. Worrisome trend... http://t.co/4OSOdOuKtj	0.0833333	2	5
2013-06-26 12:33:19+00:00	'Digital Dementia' Due To Overuse of Digital Devices! http://t.co/v06TdhVhKI [@Telegraph] #detox #tech #iphone #android	-0.0416667	2	6
2013-06-26 12:46:27+00:00	Digital dementia and your child: http://t.co/TurTSLQHsC @alexeliseev @TimesLIVE	0	1	1
2013-06-26 12:53:47+00:00	Surge in 'digital dementia' via @Telegraph http://t.co/h6yEwKErfn	0	3	7
2013-06-26 12:57:37+00:00	Now comes "Digital Dementia." I truly think it is eating its way through our brains and blood. #apathy #Democrats	0	3	7
2013-06-26 13:00:16+00:00	digital Dementia in the young http://t.co/o0rqdT8tCw	0.05	1	1
2013-06-26 13:04:58+00:00	"Surge in 'digital dementia'" - article in Telegraph about internet addiction &amp; loss of cognitive abilities http://t.co/y8uYDtL63i	0	1	1
2013-06-26 13:05:38+00:00	wassat number? can I google it? 'digital dementia on the rise' http://t.co/sRFJS2ULqM	0	3	8
2013-06-26 13:14:25+00:00	@TheDrum seems like some of these could do with a Banish Bag. Perfect for helping digital dementia! http://t.co/tIvibyCXvj	0.5	4	9
2013-06-26 13:31:05+00:00	'Digital Dementia' Surge Seen Among Young People http://t.co/2DAXRv7Q6f	0.05	1	2
2013-06-26 13:37:54+00:00	I knew there was something going on: Surge in 'digital dementia'! http://t.co/nHFusiFBuB	0	2	5
2013-06-26 13:37:57+00:00	New 'digital dementia' plaguing young tech users: While dementia is a disease that typically plagues the elder... http://t.co/NPzh9qcG3v	0.0174242	2	4
2013-06-26 13:37:58+00:00	New 'digital dementia' plaguing young tech users: While dementia is a disease that typically plagues the elder... http://t.co/ITtaWI0NNW	0.0174242	2	4
2013-06-26 13:44:14+00:00	New 'digital dementia' plaguing young tech users http://t.co/bvUQLFwOc1	0.0787879	2	5
2013-06-26 13:46:01+00:00	Surge in 'digital dementia' in South Korea http://t.co/07Hp8W0F62 #science #videogames #internet #disease	0	3	7
2013-06-26 13:48:10+00:00	New 'digital dementia' plaguing young tech users - Fox News http://t.co/kp3Qet9hkZ http://t.co/2VSX1yO5hT	0.0787879	2	5
2013-06-26 13:50:35+00:00	#AdityaRamadana 'Digital Dementia' Disorder? http://t.co/DH5cDuteid	0	1	2
2013-06-26 13:50:36+00:00	'Digital Dementia' Disorder? http://t.co/bOhMlHDZYV	0	1	3
2013-06-26 13:50:38+00:00	'Digital Dementia' Disorder? http://t.co/cZGF9GfeOq	0	1	3
2013-06-26 14:10:39+00:00	What was I supposed to be doing again? RT ??debhinton: Kids are losing their memory thanks to digital dementia? http://t.co/YQ2Y7NB1U6??neurobollocks	0.1	3	8
2013-06-26 14:10:51+00:00	'Digital Dementia' On Rise In Korea due to children's excessive computer use http://t.co/yXg9VU6MoP This what @BillGates wants for our kids?	-0.04375	2	4
2013-06-26 14:11:47+00:00	Surge in 'digital dementia' http://t.co/Ea9yYsmg5e	0	3	7
2013-06-26 14:12:39+00:00	Seems Google is making us stoopid: Surge in 'digital dementia' http://t.co/J4ZpoIY7qO #tech	0	3	8
2013-06-26 14:20:28+00:00	'Digital Dementia' Disorder? http://t.co/A7pkhq8rFC	0	1	3
2013-06-26 14:21:11+00:00	Scary! RT @RenaJJones: New 'digital dementia' plaguing young tech users: http://t.co/tvZhOkVWon	-0.0971591	3	8
2013-06-26 14:22:22+00:00	New 'digital dementia' plaguing young tech users | Fox News http://t.co/UB40ltd0n7 via @foxnewshealth	0.0787879	2	5
2013-06-26 14:22:56+00:00	New 'digital dementia' plaguing young tech users | Fox News: While dementia is a disease that typically plague... http://t.co/72Q4yMlqfG	0.0174242	2	5
2013-06-26 14:23:47+00:00	Kind of scary, hunh? - New 'digital dementia' plaguing young tech users | Fox News http://t.co/MuxT3HZit7 via @foxnewshealth	0.0672727	3	7
2013-06-26 14:24:09+00:00	Take a drawing class with me and fight 'digital dementia!'	0	3	8
2013-06-26 14:24:57+00:00	are our brains being reprogrammed by digital? =&gt; Surge in 'digital dementia' via @Telegraph http://t.co/7tcDiTkqoc	0	1	1
2013-06-26 14:25:36+00:00	RT @alexeliseev: Read this and be worried. Digital dementia in children exposed to too much technology... http://t.co/HdiO9MlvbM	0.1	1	1
2013-06-26 14:27:46+00:00	RT @miss_wigan: @wearesource you are welcome, think Digital Dementia is more common than we think! &lt; Yes we think so. Sorry who are you? :-)	0.154167	3	7
2013-06-26 14:29:32+00:00	Smartphones and technology causing a rise in 'digital dementia' This explains a lot! http://t.co/LBUhvrxa5s	0	2	4
2013-06-26 14:32:59+00:00	Digital dementia? http://t.co/3M246lrCVi	0	1	1
2013-06-26 14:35:14+00:00	New post: New 'digital dementia' plaguing young tech users http://t.co/kMzHmS5Ykk. Retwit Please	0.0931818	2	4
2013-06-26 14:35:39+00:00	Digital dementia? http://t.co/lKhAJWj307 I assume that's like regular dementia. Only faster! And you can download it.	0	2	5
2013-06-26 14:38:03+00:00	'Digital dementia' on the rise as young people increasingly rely on technology instead of their brain http://t.co/i897u4cdX6 via@DailyMailUS	0.05	2	4
2013-06-26 14:38:43+00:00	New 'digital dementia' plaguing young tech users - Fox News http://t.co/SId7Hlv7Kd	0.0787879	2	5
2013-06-26 14:45:07+00:00	Check out this article from @FOXNews. New 'digital dementia' plaguing young tech users: http://t.co/78A8WMSed8 @bobsharko	0.0787879	1	2
2013-06-26 14:45:16+00:00	Surge in 'Digital Dementia' http://t.co/dEYSSsZ6Hs	0	3	7
2013-06-26 14:46:01+00:00	Surge in 'digital dementia' via @Telegraph http://t.co/4kfc3hM3Mp	0	3	7
2013-06-26 14:46:15+00:00	If you have been diagnosed with Digital Dementia, ask your doctor if Digitox is right for you: side effects... http://t.co/rO0xYSsJOq	0.142857	4	9
2013-06-26 14:46:20+00:00	Can't Remember Your Own Phone Number? You Might Have Digital Dementia | Alternet http://t.co/64xO0oM0q2	0.3	1	1
2013-06-26 14:48:05+00:00	@FoxNews reports on digital dementia in young adults due to the excess use of digital technology - http://t.co/6GwJ662pNy	-0.00625	3	8
2013-06-26 14:56:47+00:00	New 'digital dementia' plaguing young tech users https://t.co/kHMOABuMMJ #digitaldementia	0.0787879	2	5
2013-06-26 14:57:08+00:00	Forget your phone number? Do you have #digital dementia? http://t.co/GpGegZreaC #netgen	0	2	5
2013-06-26 15:01:52+00:00	Read the Korean digital dementia smartphone article about Smartphones causing dementia: http://t.co/9UXYE1zW41 http://t.co/cfcKdpou0m	0	3	7
2013-06-26 15:03:57+00:00	Doctors in South Korea say overuse of digital devices can impede brain development, leading to "digital dementia." http://t.co/hk5vGTJq9w	0	1	2
2013-06-26 15:06:33+00:00	New 'digital dementia' plaguing young tech users | Fox News http://t.co/m1qnRnLcvI via @foxnewshealth	0.0787879	2	5
2013-06-26 15:07:50+00:00	Quick! What's my phone number? Surge in 'digital dementia' via @Telegraph http://t.co/CxrgW8FDbw	0.208333	3	7
2013-06-26 15:08:47+00:00	Check out this article from @FOXNews. New 'digital dementia' plaguing young tech users: http://t.co/1Gv651vG8j	0.0787879	1	2
2013-06-26 15:13:56+00:00	New 'digital dementia' plaguing young tech users http://t.co/uur0Z3t0Lo	0.0787879	2	5
2013-06-26 15:14:18+00:00	Digital Dementia Disorder? http://t.co/CQFqJRtbKR	0	1	3
2013-06-26 15:16:08+00:00	New 'digital dementia' plaguing young tech users - While dementia is a disease that typically plagues the... http://t.co/MrUY6mCu6U	0.0174242	2	5
2013-06-26 15:19:21+00:00	Yikes, is this you? "Surge in 'digital dementia" via @Telegraph http://t.co/x2131SZoZp	0	3	8
2013-06-26 15:43:04+00:00	Are we at risk from 'digital dementia'? The new risks posed by our growing online addiction - http://t.co/MTELAS5uNs	0.0681818	2	6
2013-06-26 15:45:27+00:00	New 'digital dementia' plaguing young tech users http://t.co/47auNGG8jU #dementia	0.0787879	2	5
2013-06-26 15:45:32+00:00	New 'digital dementia' plaguing young tech users http://t.co/GLq7U0xyGD #dementia #memory	0.0787879	2	5
2013-06-26 15:45:45+00:00	"Digital Dementia" Certainly explains a lot of what I'm seeing in the classroom! http://t.co/5Fpqhn88uZ	0.133929	1	1
2013-06-26 15:45:50+00:00	"Digital Dementia" Certainly explains a lot of what I'm seeing in the classroom!... http://t.co/NjvLfX3BMg	0.133929	1	1
2013-06-26 15:46:34+00:00	Surge in 'digital dementia' via @Telegraph http://t.co/PzrLF4urFg	0	3	7
2013-06-26 15:57:04+00:00	"Surge in 'digital dementia' among young people" via @Telegraph http://t.co/DAlnxeDpR9	0.05	1	2
2013-06-26 15:58:17+00:00	"Surge in 'digital dementia' among young people" via @Telegraph http://t.co/UUPNff4zck | cause for concern. #lightwebdarkweb	0.05	1	2
2013-06-26 16:01:57+00:00	Scary... RT @raffi_rc: "Surge in 'digital dementia' among young people" via @Telegraph http://t.co/2FBF3CUOLe | cause for concern.	-0.133333	3	8
2013-06-26 16:14:09+00:00	New 'digital dementia' plaguing young tech users - See on Scoop.it - Bob DeMarco While dementia is a disease... http://t.co/QT0k4Qjf70	0.0787879	2	5
2013-06-26 16:14:17+00:00	New 'digital dementia' plaguing young tech users | @scoopit http://t.co/GZwQ0VHM1W	0.0787879	2	5
2013-06-26 16:15:45+00:00	New Social Media NewsBite: Is Technology giving YOU Digital Dementia? http://t.co/sMw3kZDudk	0.0565657	3	7
2013-06-26 16:18:43+00:00	Please Retweet Digital Dementia Plaguing Young #Tech Users http://t.co/hbbXO42tiy #digitaldemetia #you #memory	0.05	3	7
2013-06-26 16:25:24+00:00	Digital Dementia Plaguing Young Tech Users | Alzheimer's Clips | @scoopit http://t.co/qJEbxMPozz	0.05	1	2
2013-06-26 16:34:31+00:00	New 'digital dementia' plaguing young tech users: While dementia is a disease that typically plagues the elder... http://t.co/hFDsXZwsNR	0.0174242	2	4
2013-06-26 16:35:15+00:00	RT @ourelderparents: New 'digital dementia' plaguing young tech users: While dementia is a disease that typically plagues the elder......	0.0174242	3	7
2013-06-26 16:36:21+00:00	New 'digital dementia' plaguing young tech users: http://t.co/M8uVpxyGkW	0.0787879	2	5
2013-06-26 16:39:16+00:00	New 'digital dementia' plaguing young tech users http://t.co/KUi3P18rSG	0.0787879	2	5
2013-06-26 16:52:55+00:00	Principle #4: Medical Preparedness "That is now developing into the early onset of digital dementia ??a term... http://t.co/FHhZEkFhnk	0.0333333	3	7
2013-06-26 17:08:11+00:00	New research out of South Korea on the rise in digital dementia, thanks to smartphones. http://t.co/qq6bbD6mj5	0.112121	3	7
2013-06-26 17:08:28+00:00	Will the phrase "digital dementia" catch on now that the focus on "digital divide" is fading? http://t.co/Dlzy33NcII	0	3	8
2013-06-26 17:11:35+00:00	New 'digital dementia' plaguing young tech users | Fox News http://t.co/LmzzBi1fwj via @foxnewshealth	0.0787879	2	5
2013-06-26 17:12:40+00:00	Can't Remember Your Own Phone Number? You Might Have Digital Dementia | Alternet http://t.co/Ir7wT8rKKt	0.3	1	1
2013-06-26 17:15:51+00:00	'Digital dementia' on the rise as young people increasingly rely on technology instead of their brain http://t.co/d54ZJAedoz	0.05	2	4
2013-06-26 17:35:34+00:00	Some teens in South Korea exhibiting 'digital dementia' http://t.co/CifuGnLDLo via @upi Not just in Korea.	0	2	4
2013-06-26 17:43:28+00:00	Natural Health News: Digital Dementia http://t.co/4VEVojIh1s	0.05	2	6
2013-06-26 17:46:03+00:00	Natural Health News: Digital Dementia http://t.co/4VEVojIh1s We warned you.	0.05	2	6
2013-06-26 17:53:56+00:00	Now I know what I have: Digital Dementia http://t.co/Q8Z8h1oWv9	0	3	7
2013-06-26 18:03:11+00:00	Which is the bigger danger: digital dementia http://t.co/IIqHJj21Tk or digital amnesia? http://t.co/wlv4v7ypZ4	0	3	8
2013-06-26 18:11:20+00:00	Frighteningly true- Smartphones and technology causing a rise in 'digital dementia' http://t.co/kaoV0YmL0Z	0.175	2	6
2013-06-26 18:21:47+00:00	Still no budget, awful night for Ms, JBLM getting downsized, digital dementia, critters, guess what day it is. http://t.co/R6e7ICN4DE	-0.5	3	8
2013-06-26 18:46:04+00:00	Digital dementia and your child: http://t.co/kuqT3EvOLQ @alexeliseev @TimesLIVE	0	1	1
2013-06-26 18:46:07+00:00	Hmmm. "'Digital dementia' on the rise as young people increasingly rely on technology instead of their brain http://t.co/l7JU8KLyFT	0.05	2	5
2013-06-26 18:55:56+00:00	PAM-PAM ! Smartphones and technology causing a rise in 'digital dementia' - Yahoo! Lifestyle UK http://t.co/ivWckbjnHI via @YLifestyleUK	0	3	7
2013-06-26 19:05:49+00:00	Bonkers evidence-free article on the dangers of 'digital dementia' in The Telegraph http://t.co/8j1x3dHhSJ via @tomstafford	0	1	1
2013-06-26 19:08:40+00:00	Surge in 'digital dementia' http://t.co/uaaSThYKFb [Telegraph]	0	3	7
2013-06-26 19:10:11+00:00	Next? 'Digital dementia.' Teens so reliant on e-devices they can't remember everyday details like their phone numbers http://t.co/Xe5FvyMQle	-0.0666667	2	6
2013-06-26 19:20:20+00:00	Surge in 'digital dementia' .. http://t.co/YVxkqAMNBU	0	2	4
2013-06-26 19:43:34+00:00	Digital dementia: an actual thing http://t.co/Jpv3haBPQ9	0	2	4
2013-06-26 20:32:31+00:00	Can't Remember Your Own Phone Number? You Might Have Digital Dementia | Alternet http://t.co/YyTIgTLgSh	0.3	1	1
2013-06-26 20:40:51+00:00	New 'digital dementia' plaguing young tech users http://t.co/u8kaCjqoll	0.0787879	2	5
2013-06-26 20:48:15+00:00	Study Shows Teens Suffer from "Digital Dementia" - WHSV: Study Shows Teens Suffer from "Digital Dementia"WHSVH... http://t.co/vGa4wW5R4A	0	3	8
2013-06-26 20:48:54+00:00	Heard of "Digital Dementia"? Turns out your kids may be suffering from it. #teens #technology http://t.co/kxaAtWXEbd	0	2	5
2013-06-26 21:02:11+00:00	Surge in 'digital dementia' - Telegraph http://t.co/uOg3gU3h6Y	0	2	4
2013-06-26 21:03:26+00:00	New 'digital dementia' plaguing young tech users: http://t.co/BGXnNjz8c7	0.0787879	2	5
2013-06-26 21:16:00+00:00	ROFLWatch: From Susan - New 'digital dementia' plaguing young tech users http://t.co/P0qy6D9Bj2 We're	0.0787879	3	7
2013-06-26 21:19:52+00:00	Surge in 'digital dementia' http://t.co/katy9i7TgT	0	3	7
2013-06-26 21:25:06+00:00	'Digital dementia' on the rise as young people increasingly rely on technology instead of their brain http://t.co/AklQMW5LnB via @DailyMail	0.05	2	4
2013-06-26 21:31:11+00:00	'Digital dementia' on the rise as young people increasingly rely on technology instead of their brain http://t.co/NnY9zaMm21 via @MailOnline	0.05	2	4
2013-06-26 21:33:05+00:00	Smartphones Give Young People 'Digital Dementia,' Say Doctors http://t.co/iwO7CoTyta	0.05	3	8
2013-06-26 21:33:06+00:00	Surge in 'digital dementia' according to doctors http://t.co/LgJxXjJXn4	0	2	4
2013-06-26 21:35:33+00:00	Tech Users: Beware "Digital Dementia" http://t.co/jcYeYiPYGp @Foxnews	0	3	8
2013-06-26 21:36:42+00:00	Surge in 'digital dementia' via @Telegraph http://t.co/QlC6WV998y #News #Health	0	3	7
2013-06-26 21:40:07+00:00	New 'digital dementia' plaguing young tech users http://t.co/zMG1EkHZSj #digital #health	0.0590909	2	6
2013-06-26 21:45:42+00:00	Some teens in South Korea exhibiting 'digital dementia' http://t.co/UP1AeIyHdz via @upi	0	2	4
2013-06-26 21:48:21+00:00	No blind or control trials - no evidence. sensationalist rubbish: Surge in 'digital dementia' via @Telegraph http://t.co/PWaTsXqjOu	0.125	2	6
2013-06-26 21:48:55+00:00	'Digital dementia' on the rise as young people increasingly rely on technology instead of their brain: http://t.co/VgN18aUW4h	0.05	2	4
2013-06-26 21:50:47+00:00	Surge in "digital dementia" people no longer remember everyday details like their phone numbers http://t.co/x3NmjwYgx1	-0.1	2	4
2013-06-26 21:59:42+00:00	Surge in 'digital dementia' via @Telegraph http://t.co/wuqB3xpIQP	0	3	7
2013-06-26 22:02:35+00:00	Seriously Internet? I discovered an article about digital dementia and just HAD to mention that in my #thesis	-0.166667	3	8
2013-06-26 22:03:03+00:00	'Digital dementia' on the rise as young people increasingly rely on tech instead of brain http://t.co/YNktJrWSkW / http://t.co/MnpXmuzBrk	0.05	1	2
2013-06-26 22:49:08+00:00	I think I have this. My memory is shit. ??Surge in 'digital dementia' via @Telegraph http://t.co/ilroGjUJMG	-0.1	1	1
2013-06-26 22:51:30+00:00	Can't Remember Your Own Phone Number? You Might Have Digital Dementia | Alternet http://t.co/nnsHWEbiLh	0.3	1	1
2013-06-26 22:55:35+00:00	Digital Lifestyle affliction. Surge in 'digital dementia' - Telegraph http://t.co/I2k2LRlBr1 #trend	0	2	5
2013-06-26 23:15:43+00:00	Can't Remember Your Own Phone Number? You Might Have Digital Dementia http://t.co/xIV7lAh4Ca via @AlterNet	0.3	1	1
2013-06-26 23:20:06+00:00	Surge in 'digital dementia' http://t.co/ee6m9ypDWd via @Telegraph #edtech	0	3	7
2013-06-26 23:56:44+00:00	Can't Remember Your Own Phone Number? You Might Have Digital Dementia | Alternet http://t.co/4SfVcpwKfZ	0.3	1	1
2013-06-27 00:01:54+00:00	Surge in 'digital dementia' via @Telegraph http://t.co/RsgxqODMgo	0	3	7
2013-06-27 00:07:04+00:00	New 'digital dementia' plaguing young tech users. #switchoffyoursmartphone http://t.co/lOjPSNkH9h	0.0787879	2	5
2013-06-27 00:16:12+00:00	New 'digital dementia' plaguing young tech users http://t.co/rGVJIKovcL	0.0787879	2	5
2013-06-27 00:35:54+00:00	ummm yes. I am lucky to know my own address and phone number. Surge in 'digital dementia' http://t.co/t5l5o8yvS0 via @DrAnthony	0.311111	3	8
2013-06-27 00:50:47+00:00	'Digital dementia' on the rise as young people increasingly rely on technology instead of their brain http://t.co/ZriJEjUomT #allthenews	0.05	2	4
2013-06-27 01:06:34+00:00	Fan Death RT @YourAnonNews South Korean doctors warn that smartphone use by children leads to "digital dementia" http://t.co/E1oFvMm4eB	0	2	6
2013-06-27 01:08:35+00:00	Dokter-dokter di Korea Selatan peringatkan penggunaan Smartphone oleh anak2 akibatkan "Digital Dementia" http://t.co/boQF744Xc3	0	2	6
2013-06-27 01:09:44+00:00	Niggas gettin slapped wit that digital dementia nowadays	0	2	6
2013-06-27 01:10:02+00:00	New 'digital dementia' plaguing young tech users - Fox News http://t.co/Jissk9I2Lf	0.0787879	2	5
2013-06-27 01:12:27+00:00	South Korean doctors warn that smartphone use by children leads to "digital dementia" http://t.co/cRtYhcboET	0	2	4
2013-06-27 01:13:43+00:00	"Digital Dementia" Threat Causes Concern Among Doctors http://t.co/5eAxlWsJQl #dementia	0	1	1
2013-06-27 01:13:54+00:00	Eh bien... RT @YourAnonNews: South Korean doctors warn that smartphone use by children leads to "digital dementia" http://t.co/UExUAHgeTK	0	2	6
2013-06-27 01:14:14+00:00	This is the time for "digital dementia" &amp; ufo tourist traps//Driving through your hometown incessantly in dreams, in reality it makes u sick	-0.357143	2	4
2013-06-27 01:19:49+00:00	RT @YourAnonNews: South Korean doctors warn that smartphone use by children leads to "digital dementia" http://t.co/P8F7CWVlAW	0	3	7
2013-06-27 01:20:14+00:00	This is scary. South Korean doctors warn smartphones cause 'digital dementia' - http://t.co/ZpqJM7NM4x	-0.25	3	8
2013-06-27 01:25:01+00:00	"@YourAnonNews: South Korean doctors warn that smartphone use by children leads to "digital dementia" http://t.co/tLgl8Xaa8l" @DocMarie__	0	2	6
2013-06-27 01:25:24+00:00	New 'digital dementia' plaguing young tech users - Fox News | @scoopit http://t.co/q93WE1oeQc	0.0787879	2	5
2013-06-27 01:25:30+00:00	New 'digital dementia' plaguing young tech user... http://t.co/WLcyDpNsvo	0.0787879	2	5
2013-06-27 01:26:56+00:00	YourAnonNews (Anonymous) South Korean doctors warn that smartphone use by children leads to "digital dementia" http://t.co/2lQ8jl7ieX	0	3	8
2013-06-27 01:38:56+00:00	Wow, "digital dementia" Byun Gi-won Daily News: "Overuse of smartphones and game devices hampers the balanced development of the brain."	-0.075	3	8
2013-06-27 01:42:46+00:00	New 'digital dementia' plaguing young tech users http://t.co/e1SxlyFyOZ	0.0787879	2	5
2013-06-27 01:45:52+00:00	digital dementia is real and more and more studies show your brain is effected with too much technology http://t.co/lxRS9L2nPd	0.28	3	7
2013-06-27 01:52:37+00:00	Smartphones and technology causing a rise in 'digital dementia'. @AlzheimersAus @itabuttrose... http://t.co/UPlWMep7VW	0	2	4
2013-06-27 01:53:43+00:00	New 'digital dementia' plaguing young tech users http://t.co/JTEePiEhHa	0.0787879	2	5
2013-06-27 02:08:47+00:00	Samsung users RT??YourAnonNews: Sth Korean doctors warn that smartphone use by children leads to "digital dementia" http://t.co/B5Ju5Hr00N??,S7U_x000D_ https://twitter.com/nirosive,2013-06-27 02:08:12+00:00,43131091,South Korean doctors warn smartphones cause 'digital dementia' / http://t.co/4WTV5dbfBe,nirosive_x000D_ https://twitter.com/IP4PI,2013-06-27 01:58:49+00:00,497005469,Will ""#digital #…	0	3	7
2013-06-27 02:22:27+00:00	New 'digital dementia' plaguing young tech users. http://t.co/4aTOadtUGK via @foxnewshealth	0.0787879	2	5
2013-06-27 02:24:23+00:00	RIGHT BRAINERS: @YourAnonNews: South Korean doctors warn that smartphone use by children leads to "digital dementia" http://t.co/VrNczC1N8v	0.142857	3	7
2013-06-27 02:35:08+00:00	Memory problems, shortened attention span, emotional flattening? It may be "digital dementia." http://t.co/ieSmXnfDFi #business	0	2	6
2013-06-27 02:48:47+00:00	Surge in 'digital dementia' via @Telegraph http://t.co/B7RX2goesb	0	3	7
2013-06-27 02:49:02+00:00	Surge in 'digital dementia' - Telegraph http://t.co/LuU06OmaVi	0	2	4
2013-06-27 02:56:03+00:00	Can't Remember Your Own Phone Number? You Might Have Digital Dementia http://t.co/m509U5lLVE	0.3	1	1
2013-06-27 02:57:40+00:00	HAVE YOU READ THIS ONE? New 'digital dementia' plaguing young tech users | Fox News http://t.co/nR9PpP5yDK via @foxnewshealth	0.0787879	3	7
2013-06-27 03:04:34+00:00	@YourAnonNews All I know is that "Digital Dementia" would make a kick-ass band name, album name, or song-title.	0	1	1
2013-06-27 03:05:07+00:00	Here it comes--Surge in 'digital dementia' via @Telegraph http://t.co/QN5sTjhHx2	0	2	5
2013-06-27 03:50:22+00:00	Digital Dementia: People are so reliant on electronic devices that they can no longer remember their phone numbers. http://t.co/fPcc6yEjez	0	2	4
2013-06-27 04:07:10+00:00	Suffering from digital dementia	0	1	1
2013-06-27 04:18:30+00:00	New 'digital dementia' plaguing young tech users http://t.co/brwLBK5eZz	0.0787879	2	5
2013-06-27 05:02:18+00:00	Go Right brainers! Check out this article from @FOXNews. New 'digital dementia' plaguing young tech users: http://t.co/tzCxOm40os	0.148377	2	5
2013-06-27 05:37:27+00:00	New 'digital dementia' plaguing young tech users http://t.co/XFJXLd3DZX	0.0787879	2	5
2013-06-27 06:04:02+00:00	New 'digital dementia' plaguing young tech users | Fox News http://t.co/dbAdnOQf21 via @foxnewshealth	0.0787879	2	5
2013-06-27 06:12:23+00:00	Surge in 'digital dementia' via @Telegraph http://t.co/tBqNGSWVVQ	0	3	7
2013-06-27 08:02:05+00:00	Don't forget how to read a map!... Smartphones and technology causing a rise in 'digital dementia' http://t.co/xxr15LQdiU via @YLifestyleUK	0	2	4
2013-06-27 08:25:50+00:00	Is 'digital dementia' plaguing teenagers?- http://t.co/HHoLChkxpd	0	2	4
2013-06-27 09:21:01+00:00	"Digital dementia": Youth so reliant on electronics they can't remember details like their phone numbers http://t.co/lN4xoUNfEx @Telegraph	0	2	4
2013-06-27 09:26:13+00:00	The scary reality of 'digital dementia??#dementia http://t.co/EEHB0OznbV via @thedrum	-0.25	3	8
2013-06-27 09:30:46+00:00	Surge in 'digital dementia' via @Telegraph http://t.co/kPmezU26l4 @thomaspower #digitaldementia	0	3	7
2013-06-27 09:57:17+00:00	Surge in 'digital dementia' in South #Korea http://t.co/8W5MSaLm0S	0	3	7
2013-06-27 10:01:23+00:00	Digital Dementia on the rise as young people increasingly rely on technology instead of their brain. #Health... http://t.co/C5F1pZTMQ6	0.05	2	4
2013-06-27 10:09:43+00:00	Surge in 'digital dementia' among young people - via @Telegraph http://t.co/9WLjlsDFuR	0.05	3	7
2013-06-27 10:13:44+00:00	RT @UNIDO "Surge in 'digital dementia' among young people - via @Telegraph http://t.co/PyysEb7xzQ"	0.05	3	7
2013-06-27 10:18:53+00:00	Surge in 'digital dementia' via @Telegraph http://t.co/5N3bVy2UTC	0	3	7
2013-06-27 10:19:57+00:00	Surge in 'digital dementia' via @Telegraph http://t.co/65H6KMWPqf	0	3	7
2013-06-27 10:30:05+00:00	GADGET GUY-- S. Korea warns world about kids getting "digital dementia" from using smart phones. My story at 5:55 on KEYE TV.	0.107143	2	6
2013-06-27 10:33:09+00:00	"Can't Remember Your Own Phone Number? You Might Have Digital Dementia" http://t.co/fk2wKKQnjY #twibdocket	0.3	1	1
2013-06-27 10:35:26+00:00	"@UNIDO: Surge in 'digital dementia' among young people - via @Telegraph http://t.co/E1oIOOyIjD"	0.05	1	3
2013-06-27 10:43:17+00:00	Digital dementia rise among tech users: http://t.co/iGXuJ1Ff87	0	1	1
2013-06-27 10:44:02+00:00	New 'digital dementia' plaguing young tech users | Fox News http://t.co/CfODPaA4EU via @foxnewshealth	0.0787879	2	5
2013-06-27 10:44:06+00:00	New 'digital dementia' plaguing young tech users http://t.co/LfnER2Eq0t	0.0787879	2	5
2013-06-27 11:01:34+00:00	Digital dementia: Relying on electronics too much instead of retaining information, is a growing concern, so much... http://t.co/sgaf04R11J	0.133333	2	4
2013-06-27 11:14:59+00:00	South Korean doctors warn smartphones cause 'digital dementia' http://t.co/Yxt7FMQRoz via @digitaljournal	0	2	4
2013-06-27 11:32:18+00:00	Doctors in South Korea are reporting a surge in "digital dementia" among young people who have become so reliant... http://t.co/hCG90UZ5WC	0.05	1	2
2013-06-27 12:03:23+00:00	Do you suffer from 'Digital dementia'? I used to blame red wine but this is a more palatable explanation http://t.co/0wi0cyBNlm via @thedrum	0.166667	1	1
2013-06-27 12:28:13+00:00	http://t.co/hA8r0O0sWm Digital dementia that's what I've err... ooh I've got a text!	0	4	9
2013-06-27 12:35:23+00:00	Do you absolutely need your smart phone? Why? South Korean Teens Show Signs Of Digital Dementia http://t.co/cUa7kC05LG	0.138095	2	6
2013-06-27 12:35:23+00:00	Do you absolutely need your smart phone? Why? South Korean Teens Show Signs Of Digital Dementia http://t.co/khUgLyNMtI	0.138095	2	6
2013-06-27 12:42:28+00:00	New 'digital dementia' plaguing young tech users | Fox News http://t.co/Yp97AL94r0 via @foxnewshealth	0.0787879	2	5
2013-06-27 12:45:50+00:00	No joke: "digital dementia" is real and I have it. http://t.co/wcWsxxSGRM	0.1	3	7
2013-06-27 13:25:33+00:00	I have digital dementia..	0	2	5
2013-06-27 13:28:25+00:00	RT @texaschildrens: New 'digital dementia' plaguing young tech users - http://t.co/NuJYM0679R	0.0787879	3	7
2013-06-27 13:37:56+00:00	Surge in 'digital dementia' - Telegraph http://t.co/Gt6paUSaYi	0	2	4
2013-06-27 13:52:12+00:00	Researchers in South Korea believe that over-using #smartphones and gaming devices may cause "digital dementia". http://t.co/JGC9HSehx1	0	3	7
2013-06-27 13:56:09+00:00	'Digital dementia' on the rise as young people increasingly rely on technology instead of their brain http://t.co/vVrGPjeYYz via @MailOnline	0.05	2	4
2013-06-27 14:14:49+00:00	Digital dementia is on the rise, where most of us rely more on our cell phones than our memory. The days of... http://t.co/3Q50PriXO3	0.333333	1	3
2013-06-27 15:08:03+00:00	#Science: Some teens in South Korea exhibiting 'digital dementia' - http://t.co/rQfI1culwx	0	1	2
2013-06-27 15:15:09+00:00	New 'digital dementia' plaguing young tech users http://t.co/P77cYVGriI	0.0787879	2	5
2013-06-27 15:20:21+00:00	New 'digital dementia' plaguing young #tech users | Fox News - http://t.co/2zTGIs54RI	0.0787879	2	5
2013-06-27 16:05:23+00:00	'Digital dementia' on the rise as young rely on technology http://t.co/quFXJRAJV0 an extension to our talk @JanetPhD on @UnplggdMomRadio	0.05	2	4
2013-06-27 16:43:42+00:00	Digital Dementia is a classic example of food and electromagnetic contamination, systematic disorders develop. http://t.co/t8cqNtAe1p	0.0833333	2	4
2013-06-27 16:57:16+00:00	New 'digital dementia' plaguing young tech users | Fox News http://t.co/WiSa7HRXLC via @foxnewshealth	0.0787879	2	5
2013-06-27 17:20:28+00:00	New 'digital dementia' plaguing young tech users: http://t.co/OEndyZSa3v	0.0787879	2	5
2013-06-27 17:24:30+00:00	@AnnCoulter Why can't Marco Rubio remember past warnings about repeat of 1986? Does he have digital dementia too?	-0.125	3	7
2013-06-27 17:44:48+00:00	New 'digital dementia' plaguing young tech users | Fox News http://t.co/oj5TEG7aS9 via @foxnewshealth	0.0787879	2	5
2013-06-27 17:45:29+00:00	New 'digital dementia' plaguing young tech users: http://t.co/WhwKJleZVm	0.0787879	2	5
2013-06-27 18:38:24+00:00	Surge in 'digital dementia' via @Telegraph http://t.co/29WpycwHcJ	0	3	7
2013-06-27 19:04:34+00:00	DIGITAL DEMENTIA people have become so reliant on devices that they can no longer remember everyday details http://t.co/uEdSrmWZpO	-0.1	2	6
2013-06-27 19:14:14+00:00	RT @Shocklee: DIGITAL DEMENTIA people have become so reliant on devices that they no longer remember everyday details http://t.co/dBRvHRD1Yc	-0.1	3	7
2013-06-27 19:26:45+00:00	Surge in 'digital dementia' via @Telegraph http://t.co/icNNSFekUY	0	3	7
2013-06-27 19:35:50+00:00	Can't Remember Your Own Phone Number? You Might Have Digital Dementia - http://t.co/szrQiONpsd	0.3	1	1
2013-06-27 19:54:22+00:00	New 'digital dementia' plaguing young tech users | Fox News http://t.co/yzlASnVYfu via @foxnewshealth	0.0787879	2	5
2013-06-27 19:59:26+00:00	Niet te veel computeren: Surge in 'digital dementia' http://t.co/HRZEqwmdOR	0	2	6
2013-06-27 20:12:22+00:00	I'm not sure if "digital dementia" is a real thing, but fwiw: http://t.co/OhMC04EETq via @upi	-0.0166667	2	5
2013-06-27 20:13:54+00:00	Welcome to the Era... of Digital Dementia http://t.co/t87El3CIu7 :) Sorry world, we needed a new disease	0.187273	1	2
2013-06-27 20:16:54+00:00	Technology hinders development of the brain, making our youth dumber. Phenomenon called digital dementia. @Telegraph http://t.co/dQJCrArbnE	0	3	8
2013-06-27 20:31:15+00:00	Surge in 'Digital Dementia' http://t.co/PxTUFZIYMW	0	3	7
2013-06-27 20:34:39+00:00	Currently reading smartphones give young people 'digital dementia,' say doctors http://t.co/PB73AKf3q8	0.0333333	2	6
2013-06-27 20:47:43+00:00	Surge in 'digital dementia' - Telegraph http://t.co/CE6E3m3QTL	0	2	4
2013-06-27 20:47:51+00:00	Surge in 'digital dementia' via @Telegraph http://t.co/lQ2oyBtcKj	0	3	7
2013-06-27 20:50:59+00:00	New 'digital dementia' plaguing young tech users http://t.co/mwjXzqViCy	0.0787879	2	5
2013-06-27 21:00:02+00:00	Doctors see "digital dementia" in young people http://t.co/DtEJvQg2fU	0.05	1	3
2013-06-27 21:02:15+00:00	New 'digital dementia' plaguing young tech users http://t.co/T9f94UlfeM	0.0787879	2	5
2013-06-27 21:03:52+00:00	"Digital Dementia" affecting teens -- kills brain centers responsible for rational thought. http://t.co/hc9UgxMG7U Just what we need.	0.1	1	1
2013-06-27 21:09:06+00:00	New 'digital dementia' plaguing young tech users http://t.co/P0vWceVE2M	0.0787879	2	5
2013-06-27 21:30:11+00:00	Balance is needed. Surge in 'digital dementia' - Telegraph http://t.co/a1oZSBDGQ9	0	1	1
2013-06-27 21:50:38+00:00	Surge in 'digital dementia' - Telegraph | @scoopit http://t.co/c50GcvgWSM	0	2	4
2013-06-27 22:21:30+00:00	South Korean Teens Show Signs Of Digital Dementia - KEYE-TV Austin - Featured: http://t.co/I32c2Yfjxm	0	2	4
2013-06-27 22:39:40+00:00	A bit of rational thought is needed. RT??JoeStoreyTN: Balance is needed. Surge in 'digital dementia' - Telegraph http://t.co/ej8m3NR8rW??neurobollocks	0	1	1
2013-06-27 22:45:39+00:00	Surge in 'digital dementia' - Telegraph | @scoopit via @Ian_Banyard http://t.co/eX4AVmajQl	0	2	4
2013-06-27 22:49:06+00:00	Doctors in South Korea are reporting a surge in "digital dementia" among young people who have become so reliant... http://t.co/F4wgbUzDQ7	0.05	1	2
2013-06-27 22:55:42+00:00	Surge in 'digital dementia' - Telegraph #educacion #estudios http://t.co/SIzsqsGqgC	0	2	4
2013-06-27 22:55:46+00:00	Surge in 'digital dementia' - Telegraph http://t.co/AQTxo8SR0y	0	2	4
2013-06-27 23:10:09+00:00	Is Excessive Usage Of Your Digital Devices Causing "Digital Dementia"?... http://t.co/vgk6jrxPXG #digitalnews	-0.0833333	2	4
2013-06-27 23:47:00+00:00	I have digital dementia and also just regular dementia *puts iPhone in refrigerator*	0	2	5
2013-06-28 00:21:53+00:00	Oh My God, It is?Need to be careful!'Digital dementia' on the rise http://t.co/0EtDvGgjvK #cnn	-0.0625	3	7
2013-06-28 02:13:16+00:00	Digital dementia on rise in South Korea http://t.co/xgXBRr28gq In a country where a couple was sent to jail after their baby died from ...	-0.05	1	3
2013-06-28 02:32:09+00:00	'Digital dementia' on the rise as young rely on technology http://t.co/vbmqqDMQwM	0.05	2	4
2013-06-28 03:20:47+00:00	Housecall for Health: Digital Dementia [VIDEO] - FOX News Radio http://t.co/BCqyxQg84R	0	2	5
2013-06-28 03:21:54+00:00	Latest #smartmeters threat from that Cobble Hill lady: "digital dementia" and "dirty electricity" #bcpoli #loonies	-0.0333333	2	4
2013-06-28 04:19:28+00:00	New 'digital dementia' plaguing young tech users | Fox News http://t.co/31Ks5t0v1x via @foxnewshealth	0.0787879	2	5
2013-06-28 04:42:42+00:00	@Cklaue Digital Dementia:Youth so reliant on electronic devices, brains deteriorate, can't remember own tel # &amp; more. http://t.co/vmGlxlcYxL	0.366667	2	4
2013-06-28 04:50:28+00:00	New 'digital dementia' plaguing young tech users | Fox News - http://t.co/hNuuADwiyg	0.0787879	2	5
2013-06-28 05:05:52+00:00	Smartphones and technology causing a rise in 'digital dementia' http://t.co/dJURw9f5G1	0	2	4
2013-06-28 07:35:05+00:00	Interesting article, concerns over young people &amp; increased usage of smartphones... Surge in 'digital dementia' - http://t.co/MWSl49WQTQ	0.2	2	6
2013-06-28 08:52:07+00:00	South Korean teenagers exhibiting 'digital dementia' http://t.co/w6CRsKUWpe #screenagers	0	2	4
2013-06-28 08:56:23+00:00	We have been warned... RT @Netexplo: South Korean teenagers exhibiting '#digital dementia' http://t.co/w9EymPh8Fm #screenagers	0	1	1
2013-06-28 10:18:43+00:00	Surge in 'digital dementia' http://t.co/pbB2bqPHek	0	3	7
2013-06-28 10:48:04+00:00	New 'digital dementia' plaguing young tech users | @scoopit http://t.co/ypRDB1lHMu	0.0787879	2	5
2013-06-28 11:20:14+00:00	Digital Dementia #veryscary http://t.co/dTgz6gsg8h	0	1	1
2013-06-28 11:25:04+00:00	Digital Dementia: Is Technology Braining Our Kids? - MediaPost Communications http://t.co/wH8qK8s1zs	0	2	5
2013-06-28 12:20:09+00:00	For anyone who needs evidence to #unplug a few days a week #digital dementia rears its ugly head http://t.co/FfrKvTROuF @MediaPost	-0.3	2	5
2013-06-28 12:32:25+00:00	Surge in what's referred to as 'Digital Dementia' among South Koreans. http://t.co/hr74IcOH0x #techaddiction	0	3	7
2013-06-28 12:38:09+00:00	Is it "digital dementia" or just the "general mental instability of teens"? http://t.co/imsH9O19fa? http://t.co/Qd0aD45iYR via @mediapost	-0.0166667	2	5
2013-06-28 12:48:34+00:00	This Just In: You Probably Have Digital Dementia http://t.co/EnigKlWhFb	0	1	1
2013-06-28 12:59:09+00:00	This Just In: You Probably Have Digital Dementia http://t.co/dcwrnpHy9C	0	1	1
2013-06-28 13:07:40+00:00	Can't Remember Your Own Phone Number? You Might Have Digital Dementia | Alternet http://t.co/xHNtbaWd5O	0.3	1	1
2013-06-28 13:27:11+00:00	Some teens in South Korea exhibiting 'digital dementia' _x000D_http://t.co/MXAVh1liUD via @upi	0	2	4
2013-06-28 13:34:45+00:00	Surge in digital dementia among kids: http://t.co/IMWvG8NFc3	0	3	7
2013-06-28 14:04:03+00:00	Internet addiction developing into early onset of "digital dementia"-sufferers cannot remember everyday details http://t.co/EPTjVZyxDa	-0.0333333	2	6
2013-06-28 14:08:45+00:00	"Digital Dementia" http://t.co/yojMXMKVgr Net is just our brain's external hard drive. Why do we NEED to memorize things? Create! #edtech	-0.0911458	1	3
2013-06-28 14:09:03+00:00	Has your memory has been fading with the rise of smartphone use? The prognosis could be '#digital dementia'. http://t.co/OWI3qWpyFi	0	2	6
2013-06-28 14:17:23+00:00	This Just In: You Probably Have Digital Dementia: A eyebrow-raising health study tops this week's current even... http://t.co/0Hh1DAxtFc	0	1	1
2013-06-28 14:57:49+00:00	Borrowed this from the Alzheimer's Society #yyc. Article is on, 'New 'digital dementia' plaguing young tech users' http://t.co/urzHKl4FMV	0.0787879	1	1
2013-06-28 15:30:20+00:00	Digital dementia, tobacco regulation, school lunch limits http://t.co/aLByaL0TYH	0	1	2
2013-06-28 15:31:48+00:00	New 'digital dementia' plaguing young tech users http://t.co/beGO7hVniW	0.0787879	2	5
2013-06-28 15:32:48+00:00	This Just In: You Probably Have Digital Dementia: A eyebrow-raising health study tops this week's current even... http://t.co/I2eaGcvt8R	0	1	1
2013-06-28 15:36:48+00:00	Can't Remember Your Own Phone Number? You Might Have Digital Dementia - http://t.co/Du8zeRjMHB	0.3	1	1
2013-06-28 15:37:19+00:00	Worden jongeren 'digitaal dement' door gebruik technologische devices? Verontrustend...- Surge in 'digital dementia' http://t.co/OBD7GOXlKT	0	3	8
2013-06-28 15:43:06+00:00	This Just In: You Probably Have Digital Dementia A eyebrow-raising health study tops this week's current events roun http://t.co/oCpGUpzaW1	0	2	4
2013-06-28 15:44:32+00:00	This Just In: You Probably Have Digital Dementia http://t.co/YNSRNVGT1i	0	1	1
2013-06-28 15:45:52+00:00	@mfpenney Failing to train the memory may lead to digital dementia, but its not an incurable brain failure ?	-0.272222	1	3
2013-06-28 16:04:43+00:00	Surge in 'digital dementia' via @Telegraph http://t.co/feSLpZgc5z	0	3	7
2013-06-28 16:55:29+00:00	@teenvogue This Just In: You Probably Have Digital Dementia http://t.co/UdZu1uwWyZ	0	1	1
2013-06-28 16:55:54+00:00	"Digital dementia" and technology http://t.co/de05ucpwse	0	2	4
2013-06-28 17:04:54+00:00	Smartphones and technology causing a rise in 'digital dementia' - Lifestyle UK http://t.co/ANz2C2xBGB via @YLifestyleUK	0	2	4
2013-06-28 17:33:03+00:00	Doctors in South Korea are reporting a surge in "digital dementia" among young people who have become so reliant... http://t.co/tfWKFNvkPJ	0.05	1	2
2013-06-28 17:34:44+00:00	This Just In: You Probably Have Digital Dementia: A eyebrow-raising health study tops this week's current even... http://t.co/yWLvcR4P2Q	0	1	1
2013-06-28 17:57:45+00:00	Surge in 'digital dementia' via @Telegraph http://t.co/ghTbUC6ERd	0	3	7
2013-06-28 17:58:40+00:00	Apparently I might have Digital Dementia, according to The News Quiz #bbcr4 #overuseofdigitalstuff A	0.025	1	1
2013-06-28 18:09:03+00:00	Gives you pause&gt;&gt; Surge in 'digital dementia' @Telegraph http://t.co/t4AdiSb7jT #unplug	0	2	5
2013-06-28 18:25:03+00:00	#SOCIETY: "Digital dementia" could become a serious health risk in the future. http://t.co/uLvHsCysTj	-0.111111	1	2
2013-06-28 19:05:55+00:00	Problem = digital dementia because we are too left brained.... Solution: ? (HINT laughter stimulates the RIGHT side of the brain)	0.0952381	3	7
2013-06-28 20:01:12+00:00	This Just In: You Probably Have Digital Dementia http://t.co/alND4ArETX http://t.co/EIVDU6qAXs	0	1	1
2013-06-28 20:25:56+00:00	I've just been introduced to the term 'digital dementia'. I am greatly relieved to discover this is a shared syndrome and I am not alone.	0.4	2	5
2013-06-28 21:01:09+00:00	Could your health be impacted? &gt;&gt; New 'digital dementia' plaguing young tech users http://t.co/KZxYsjB960 #tech	0.0787879	1	1
2013-06-28 21:29:30+00:00	Also - not real. RT??emeraldthiele: I've been introduced to the term 'digital dementia'. I am relieved to discover this is a shared syndrome	-0.05	1	1
2013-06-28 21:30:11+00:00	No you don't. It's not real. RT ??_VOGUEVOL_: This Just In: You Probably Have Digital Dementia http://t.co/y6xgRDFYsr http://t.co/wgJgpFpqE2	-0.05	3	7
2013-06-28 22:45:53+00:00	All things in moderation: Some teens exhibiting 'digital dementia' http://t.co/cesd8BrwVP #education #homeschooling	0	1	1
2013-06-28 22:46:06+00:00	sharing #suaju 'Digital Dementia' surging among young electronics users - http://t.co/NnTCiEsfNV #electronics http://t.co/9Bd4IAbE0L	0.05	2	4
2013-06-28 22:47:29+00:00	Surge In Digital Dementia Diagnosis ~ CNN http://t.co/JZ05VS23is	0	3	7
2013-06-28 22:53:42+00:00	Surge in "#digital dementia" among young people so reliant on devices that they no longer remember everyday details | http://t.co/sUlGpT0xqw	-0.0333333	2	4
2013-06-28 23:30:02+00:00	'Digital Dementia' surging among young electronics users - http://t.co/vysOPBkWT5 http://t.co/LjhIFsqOuI	0.05	2	4
2013-06-29 01:25:19+00:00	'Digital Dementia' surging among young electronics users: KANSAS CITY, Kan.??The overuse of electronics at a y... http://t.co/Wu93bv0Bh2	0.05	2	4
2013-06-29 03:27:42+00:00	'Digital Dementia' surging among young electronics users http://t.co/49oklcrmgJ	0.05	2	4
2013-06-29 08:17:58+00:00	New 'digital dementia' plaguing young tech users http://t.co/M4oIbefral	0.0787879	2	5
2013-06-29 09:03:31+00:00	This Just In: You Probably Have Digital Dementia http://t.co/PBVx6A27yQ	0	1	1
2013-06-29 12:07:13+00:00	Digital dementia, tobacco regulation, school lunch limits http://t.co/C7Om1jvHTk	0	1	2
2013-06-29 12:18:05+00:00	Digital dementia, tobacco regulation, school lunch limits http://t.co/BXwYN3pOM5	0	1	2
2013-06-29 12:46:18+00:00	Can't Remember Your Own Phone Number? You Might Have Digital Dementia - http://t.co/HgcXYpc2f4	0.3	1	1
2013-06-29 13:58:16+00:00	Some teens in South Korea exhibiting 'digital dementia' http://t.co/T73tbEL2Qs via @upi	0	2	4
2013-06-29 14:36:19+00:00	The term "digital dementia" can describe even the impact on your brain when you use GPS rather than that handy,... http://t.co/HEPELeMQlr	0.3	3	8
2013-06-29 14:56:56+00:00	Declaring it Personal Interaction Day at my house!RT @TexasChildrens:New 'digital dementia' plaguing young tech users-http://t.co/XDzaCBIyD6	0.0333333	4	9
2013-06-29 17:10:33+00:00	This is concerning!! via @Telegraph Surge in 'digital dementia' http://t.co/ein2WtBpyq #digital #dementia #electronics #smartphones	0	2	4
2013-06-29 17:26:49+00:00	TopFinds: A win for gay marriage, what's digital dementia? http://t.co/Vu01sojo36 via @digitaljournal	0.405556	3	8
2013-06-29 18:24:37+00:00	'Digital Dementia' surging among young electronics users - http://t.co/fDJShzFWWH http://t.co/eOLtUGDUlW	0.05	2	4
2013-06-29 19:00:00+00:00	Surge in 'digital dementia' - Telegraph - http://t.co/JlTUOdWelX	0	2	4
2013-06-29 20:13:55+00:00	'Digital Dementia' surging among young electronics users: KANSAS CITY, Kan.??The overuse of electronics at a y... http://t.co/uZB0FyBfR6	0.05	2	4
2013-06-29 20:13:58+00:00	'Digital Dementia' surging among young electronics users: KANSAS CITY, Kan.??The overuse of electronics at a y... http://t.co/6s1gNgG3XJ	0.05	2	4
2013-06-29 20:24:48+00:00	'Digital Dementia' surging among young electronics users http://t.co/CWQMHaerSJ	0.05	2	4
2013-06-29 20:30:33+00:00	'Digital Dementia' surging among young electronics users http://t.co/beLH1JVtT2	0.05	2	4
2013-06-29 23:41:01+00:00	Surge in 'digital dementia' via @Telegraph http://t.co/XaPikpAIkB	0	3	7
2013-06-30 04:07:05+00:00	#Dubai Is digital dementia a danger to tech-savvy children? http://t.co/2eBEEf3Mk5	0	1	2
2013-06-30 04:50:19+00:00	South Korean doctors link overuse of gadgets to digital dementia: http://t.co/RQ5l4Lk039	0	2	4
2013-06-30 05:09:18+00:00	Is digital dementia a danger to tech-savvy children?: In fact, doctors have reported a surge in cases of 'digi... http://t.co/N0iFYzjwu1	0	2	5
2013-06-30 05:17:48+00:00	So now i have "digital dementia"!? #wtfmom #seriouslytho	0	3	8
2013-06-30 07:42:19+00:00	Surge in 'digital dementia' via @Telegraph http://t.co/14Jl1PW7V1	0	3	7
2013-06-30 08:57:38+00:00	Surge in 'digital dementia' - Telegraph http://t.co/qloD5RKDa4	0	2	4
2013-06-30 09:59:39+00:00	I guess I am already a digital dementia sufferer, considering my inability to remember phone numbers http://t.co/2jzob2ZUvy	0	2	5
2013-06-30 11:41:47+00:00	South Korean doctors warn smartphones cause 'digital dementia' http://t.co/pN2STeX8Cs	0	2	4
2013-06-30 12:19:53+00:00	Digital Dementia: Is this "big news" ... or bunk? http://t.co/G2RE4BDH5P	0	2	5
2013-06-30 12:43:35+00:00	'Digital Dementia' surging among young electronics users - http://t.co/QjfyXf9zCj http://t.co/9k79R68gSY	0.05	2	4
2013-06-30 12:44:21+00:00	New 'digital dementia' plaguing young tech users http://t.co/Yuyx0C8Qoj #goodread	0.0787879	2	5
2013-06-30 13:16:25+00:00	??BTNowTV: 'Digital Dementia' surging among young electronics users - http://t.co/JkAm4UBget http://t.co/zd6dS0mvub??cesarsabroso	0.05	2	4
2013-06-30 13:32:45+00:00	South Korean doctors warn smartphones cause 'digital dementia' http://t.co/3DpyCchTYh @digitaljournal &gt; must read #fb	0	2	4
2013-06-30 14:09:55+00:00	#Smartphones Give Young People 'Digital Dementia,' Say Doctors http://t.co/8KsybTSwLD via @Newsmax_Media #Dementia	0.05	2	6
2013-06-30 15:20:58+00:00	Here's a different view from Spitzer's Digital Dementia theory. How make tablets work in Ed. I say learning design. http://t.co/jBEoRcTcSh	0	2	5
2013-06-30 16:10:16+00:00	NEW Study Shows "Digital Dementia" From Use Of Cell Phones, Tablets For 7 Hours Or MORE, On The Rise! (VIDEO) http://t.co/zJiLextqQr #cnn	0.253788	3	8
2013-06-30 16:11:15+00:00	#Digital Dementia is increasing and this is because of the #internet that many young people spend a lot of time on this.	0.2	1	2
2013-06-30 17:00:06+00:00	Digital Dementia-- Is It For Real? http://t.co/53E1sWqx6z	0.1	1	2
2013-06-30 17:44:16+00:00	Digital Dementia-- Is It For Real? http://t.co/7dobIsJ6FC	0.1	1	2
2013-06-30 20:06:08+00:00	@Kipp_Report Did you happen to read the 7days article today on digital dementia? :-)	0.25	1	2
2013-06-30 20:36:20+00:00	Digital dementia - Fiji Times: Digital dementiaFiji TimesA HEALTH specialist and a local children's support gr... http://t.co/mFc0oREuG4	0	4	11
2013-06-30 20:49:02+00:00	Digital dementia - Fiji Times http://t.co/cjv8JGg1YN	0	1	1
2013-06-30 22:01:43+00:00	Surge in 'digital dementia http://t.co/TxjLt3RcJC, Julian Ryall South Korea is one of...: Surge in 'digital d... http://t.co/tJlSfwa2Ub	0	2	4
2013-06-30 23:01:28+00:00	Yup it exists. Digital Dementia: Your Smart Phone Is Giving You Brain Damage #newresearch http://t.co/gMLYAv3sDY	0.107143	3	8
2013-06-30 23:14:21+00:00	Digital dementia: According to the Medical Daily, a US-based medical news online publisher, digital dementia i... http://t.co/kfZ4axRNfI	0	1	2
2013-07-01 00:13:39+00:00	Surge in 'digital dementia' via @Telegraph http://t.co/xKjtbP3jW3	0	3	7
2013-07-01 00:35:35+00:00	Can't Remember Your Own Phone Number? You Might Have Digital Dementia - http://t.co/YmC1I4rfhZ	0.3	1	1
2013-07-01 02:07:11+00:00	Digital dementia: A HEALTH specialist and a local children's support group say the overuse of digital gadgets ... http://t.co/CRuqwpnQMO	0	4	11
2013-07-01 02:59:36+00:00	Video - 'Digital Dementia' surging among young ... http://t.co/td2UkOGvMc -Check it out!	0.0625	2	5
2013-07-01 03:15:11+00:00	Is digital dementia a danger to tech-savvy children?: In fact, doctors have reported a surge in cases of 'digi... http://t.co/cJ0C6ZnX0n	0	2	5
2013-07-01 06:29:50+00:00	@thesatbir - is it a sign of digital dementia?	0	1	1
2013-07-01 06:54:53+00:00	David is now reporting a story from South Korea. He is reporting there are lots of cases of digital dementia in South Korea.	0	1	1
2013-07-01 07:19:54+00:00	Digital dementia diagnosed in S Korean teens. Underdeveloped right brain, accompanying memory and cognitive problems http://t.co/IyXyecNu9s	0.142857	1	1
2013-07-01 08:27:08+00:00	[Sci-tech Asia] Smart phone usage could trigger digital dementia http://t.co/1KC3FFBBoE http://t.co/PyMjd2Z8Hw	0.107143	2	6
2013-07-01 08:59:38+00:00	Digital dementia video http://t.co/OKyKxzBzDY	0	1	2
2013-07-01 09:30:34+00:00	'Digital dementia' on the rise as young people increasingly rely on technology instead of their brain http://t.co/nqICsFJJgM	0.05	2	4
2013-07-01 12:41:01+00:00	is a digital dementia showing effects in your youth ministry?... http://t.co/zgGFBBXv59	0	1	1
2013-07-01 13:03:07+00:00	Digital Dementia VIDEO See how technology-heavy people forget more, why statistics are worsening &amp; what to do. http://t.co/2N9ORXUaxK	0.25	1	1
2013-07-01 13:14:37+00:00	Doctors in South Korea are reporting a surge in "digital dementia" among young people who have become so reliant... http://t.co/p8eImYyLDF	0.05	1	2
2013-07-01 13:43:34+00:00	Surge in 'digital dementia' via @Telegraph http://t.co/JAdmFZGqiq	0	3	7
2013-07-01 13:45:26+00:00	Can't remember your own phone number at times? You could have 'digital dementia'. Read more in my piece in today's Herald @HeraldNewsdesk	0.366667	1	1
2013-07-01 16:06:21+00:00	'Digital dementia' on the rise as young people rely on technology instead of their brain http://t.co/5VBR9l3gOD via @DailyMailUS	0.05	2	4
2013-07-01 16:41:33+00:00	Digital dementia ! &lt;&lt;	0	1	1
2013-07-01 18:33:17+00:00	Digital dementia ??Fiji Times - http://t.co/WYlqNkKIc3	0	1	1
2013-07-01 20:51:22+00:00	New 'digital dementia' plaguing young tech users http://t.co/X5EPdREkJk #twitter #technology #prayerconcerns #youth	0.0787879	2	5
2013-07-01 20:52:19+00:00	Are digital devices making your kids dumb? A South Korean psychiatrist says overuse can lead to digital dementia.	-0.125	2	6
2013-07-01 20:56:36+00:00	'Digital dementia' on the rise as young people increasingly rely on technology instead of their brain | Mail Online http://t.co/owaQ7rnU2v	0.05	2	4
2013-07-01 21:26:06+00:00	she belches out toxic flash fumes, &amp; imbibes from multi screens, a variant of digital dementia.....	0	3	8
2013-07-02 01:51:40+00:00	Digital Dementia - Does it change the way you look at technology? http://t.co/ZvdNxRv7wb via @wordpressdotcom	0	2	4
2013-07-02 01:51:58+00:00	Digital Dementia - Does it change the way you look at technology? http://t.co/AAveEHOjgj via @wordpressdotcom	0	2	4
2013-07-02 01:52:16+00:00	Digital Dementia - Does it change the way you look at technology? http://t.co/QVo1H6oX9D via @wordpressdotcom	0	2	4
2013-07-02 01:52:34+00:00	Digital Dementia - Does it change the way you look at technology? http://t.co/Iz0Rs2X4b8 via @wordpressdotcom	0	2	4
2013-07-02 01:52:52+00:00	Digital Dementia - Does it change the way you look at technology? http://t.co/hO8jrrchRY via @wordpressdotcom	0	2	4
2013-07-02 12:04:43+00:00	Always forgetting your phone number? You might have what doctors are calling 'digital dementia'! #healthnews http://t.co/wsNkXBR0mQ	0	1	1
2013-07-02 12:37:34+00:00	Digital Dementia from using e-devices vs. Steve Jobs Schools teaching on iPads. Hmm... http://t.co/EsoNMKZm6p http://t.co/qKYCfTCChS	0	2	6
2013-07-02 13:30:46+00:00	Are we doomed to digital dementia? My column from yesterday's Herald. http://t.co/6KqP5TLNqa	0	1	1
2013-07-02 13:38:15+00:00	Can excessive screen time lead to "digital dementia" in youth? Tips for safe technology use. http://t.co/qMTObYYRAD	0.0833333	4	10
2013-07-02 13:39:32+00:00	New post: Digital Dementia http://t.co/FEF8slBNeL	0.0681818	1	1
2013-07-02 14:22:13+00:00	"Docs in Korea are now reporting a surge in "digital dementia" among young people &amp;why mums are creating twitter a/cs http://t.co/x1jImoC1QW	0.05	1	2
2013-07-02 14:24:21+00:00	Surge in 'digital dementia' via @Telegraph http://t.co/Ge4Uc83kDk	0	3	7
2013-07-02 15:17:05+00:00	Do your kids have "Digital Dementia"? Apparently there's been a surge in this phenomenon via @Telegraph http://t.co/OtvKSIbsQM	0.025	2	5
2013-07-02 15:33:00+00:00	Surge in 'digital dementia' via @Telegraph http://t.co/q5dClVByrt	0	3	7
2013-07-02 15:42:16+00:00	Is digital dementia affecting young brains? Watch the answer from BrainHealth's Dr. Chapman. http://t.co/HHZU2qH4Ge	0.05	4	9
2013-07-02 16:20:02+00:00	'Digital dementia' - and not just in Korea. Definite evidence of this in my clinic today and in the City http://t.co/ApAc7xzykt	0	1	1
2013-07-02 16:39:20+00:00	Video: Digital Dementia Hurting Kids? (by yazchat) http://t.co/3QRDLhGdqm	0	2	4
2013-07-02 16:39:24+00:00	I liked a @YouTube video http://t.co/Qna90udqwW Digital Dementia Hurting Kids?	0.3	1	2
2013-07-02 16:53:14+00:00	Is "digital dementia" an actual thing? (Seems kids in South Korea are so "wired" they can't remember things) http://t.co/eDG78FE0Lv #science	0	2	4
2013-07-02 19:10:01+00:00	Digital Dementia Hurting Kids? - Fox Business http://t.co/UUeD45Dhkh	0	1	1
2013-07-02 20:17:04+00:00	This is interesting...Digital Dementia ??What Is It? http://t.co/QnEws6Yto4 #eldercare #senior	0	3	8
2013-07-02 22:55:17+00:00	Experts blame technology for 'digital dementia'. http://t.co/IxgPXw7ttU	0	1	1
2013-07-02 23:16:03+00:00	Digital dementia hurting kids? http://t.co/KMv2zzhKw9	0	1	1
2013-07-03 00:57:46+00:00	New 'digital dementia' plaguing young tech users | Fox News http://t.co/R2hGQPBH5Z #Geeky #Digital	0.0590909	2	5
2013-07-03 01:16:02+00:00	Digital Dementia Hurting Kids? - Fox Business | @scoopit http://t.co/BthsKocqbh	0	1	1
2013-07-03 01:16:09+00:00	Digital Dementia Hurting Kids? - Fox Business |... http://t.co/wwtQUCYhsA	0	1	1
2013-07-03 04:08:05+00:00	Digital Dementia: Gadget and Gaming Addiction Among Young Koreans - the Diplomat http://t.co/TV86vTBNyQ	0.05	3	7
2013-07-03 04:14:04+00:00	Digital Dementia: Gadget and Gaming Addiction Among Young Koreans - the Diplomat http://t.co/zP2eDcf0pi	0.05	3	7
2013-07-03 04:16:48+00:00	(TheDiplomat) Digital Dementia: Gadget and Gaming Addiction Among Young Koreans: South Korean doctors are bl... http://t.co/7MTezXNKGb	0.05	2	6
2013-07-03 05:50:42+00:00	Digital Dementia: Gadget and Gaming Addiction Among Young Koreans http://t.co/oiv0h0PWxb #dementia	0.05	3	7
2013-07-03 05:50:45+00:00	Digital Dementia: Gadget and Gaming Addiction Among Young Koreans http://t.co/O5IxzzUHI0 #dementia #memory	0.05	3	7
2013-07-03 08:09:57+00:00	Digital Dementia: Gadget and Gaming Addiction Among Young Koreans http://t.co/EJ7j2dRP22	0.05	3	7
2013-07-03 08:09:57+00:00	Digital Dementia: Gadget and Gaming Addiction Among Young Koreans http://t.co/zTRqTIVvHD	0.05	3	7
2013-07-03 08:10:06+00:00	Digital Dementia: Gadget and Gaming Addiction Among Young Koreans - the Diplomat http://t.co/Q8p2b4Tp4c	0.05	3	7
2013-07-03 08:18:22+00:00	Digital Dementia: Gadget and Gaming Addiction Among Young Koreans http://t.co/WypfrNRpjI	0.05	3	7
2013-07-03 10:07:58+00:00	Surge in 'digital dementia' via @Telegraph http://t.co/QOrNPryuOa	0	3	7
2013-07-03 13:53:45+00:00	Think of it just for yourself, how many numbers do you know? MT??CPI_Training: Have you heard of Digital #Dementia? http://t.co/zbi2YzDsJ9??,PJKilfeather_x000D_ https://twitter.com/PatientComputer,2013-07-03 12:36:50+00:00,14195714,Digital Dementia: don't get it. http://t.co/aa2FT9Tknl http://t.co/vDphNbaojQ,PatientComputer_x000D_ https://twitter.com/CPI_Training,2013-07-03 12:05:29+00:00,1018506…	0.15	2	4
2013-07-03 15:43:19+00:00	20 years ago I thought that 3D look on 2D screens might harm developing minds. They all laughed. Now "Digital Dementia" is a thing. Go meat!	0.35	1	2
2013-07-03 17:24:35+00:00	Digital Dementia, who knew? http://t.co/ajAwwk7znR	0	1	2
2013-07-03 17:43:26+00:00	#Smartphone usage could trigger digital dementia. #Internet #Social #Web http://t.co/cfcx8OH4fr	0.0166667	2	6
2013-07-03 18:12:11+00:00	"the slippery slope that is technology" -- 'Digital dementia' on the rise http://t.co/IuegdwfSii #cnn	0	1	2
2013-07-03 19:20:03+00:00	Lorraine Courtney: Daily logging-on is giving us digital dementia - Irish Independent http://t.co/QNrH51tYqi	0	2	6
2013-07-03 20:33:47+00:00	Digital dementia; college debt without a college degree; college graduation rates not keeping up http://t.co/rX2omVL2ng via @wordpressdotcom	0	2	5
2013-07-03 21:04:06+00:00	Surge in 'digital dementia' .. http://t.co/L7BtokUPMf	0	2	4
2013-07-03 22:27:44+00:00	Digital Dementia - What Is It? http://t.co/cSOqKtQPH0 #technology	0	1	1
2013-07-03 23:15:51+00:00	Digital Dementia: Gadget and Gaming Addiction Among Young Koreans... http://t.co/wTrZCPbymz	0.05	3	7
2013-07-03 23:16:25+00:00	Digital Dementia: Gadget and Gaming Addiction Among Young Koreans | Tech Biz | The Diplomat http://t.co/BOq6P1y9PU	0.05	3	7
2013-07-04 02:40:36+00:00	Digital Dementia: Gadget and Gaming Addiction Among Young Koreans http://t.co/q1OrWdNlBu	0.05	3	7
2013-07-04 02:57:59+00:00	RT @JamesTurnbull Digital Dementia: Gadget and Gaming Addiction Among Young Koreans http://t.co/6zRFAHXmQ6	0.05	3	7
2013-07-04 08:28:18+00:00	keep meaning to look up 'digital dementia' (heard on radio) but keep forgetting ;-)	0.125	2	6
2013-07-04 14:03:07+00:00	Digital Dementia: Gadget and Gaming Addiction Among Young Koreans http://t.co/i9KdmS5OdO #korea	0.05	3	7
2013-07-04 14:38:58+00:00	Excellent column today @JohnGushue, hope the important topic makes it online - Digital dementia: can you remember your own phone number?	0.5	2	5
2013-07-05 06:50:00+00:00	Hmm, so there's a thing called digital dementia now? http://t.co/05L7LDE0m3	0	2	5
2013-07-05 10:19:19+00:00	Digital dementia, how #Egypt's powerful bypass the media + YouTube beats Hollywood for 1st #Snowden film. #NX now: http://t.co/HjJS9nU8ik	0.15	1	1
2013-07-05 11:32:13+00:00	Surge in 'digital dementia' via @Telegraph http://t.co/cMJXrWfQnV	0	3	7
2013-07-05 13:00:36+00:00	OUCH! Getting "digital dementia" yet? Device-dependent #kids in #SouthKorea show signs. #education #news #family http://t.co/tRbVxRFhcG	0	3	7
2013-07-05 22:02:07+00:00	Surge in 'digital dementia' via @Telegraph http://t.co/KzzvrEUAxk	0	3	7
2013-07-05 23:14:19+00:00	We are the only generation to have digital dementia and short term memory loss because we overuse electronics.	0	2	4
2013-07-05 23:34:51+00:00	New &amp;#039;digital dementia&amp;#039; plaguing young tech users... http://t.co/Bdup1xChGZ #HEALTH	0.118182	2	6
2013-07-05 23:58:54+00:00	Digital dementia = when you lose your iPad or mobile phone @AUSIT_TI	0	1	1
2013-07-06 00:07:12+00:00	Surge in 'digital dementia' via @Telegraph http://t.co/ocJnMKXyRA	0	3	7
2013-07-06 02:17:19+00:00	@mlobastov @ausit_ti wouldn't that be digital dementia by proxy?	0	1	2
2013-07-06 02:26:45+00:00	Is your tech use causing 'Digital Dementia?' http://t.co/b7ZEJmNgUq via @komonews	0	2	4
2013-07-06 02:32:33+00:00	Is your tech use causing 'Digital Dementia?' http://t.co/xnPpdpq0Bd	0	2	4
2013-07-06 02:42:02+00:00	Is your tech use causing 'Digital Dementia?' - KOMO News http://t.co/YHjkPjACv5	0	2	5
2013-07-06 03:30:12+00:00	Digital Dementia: Gadget and Gaming Addiction Among Young Koreans http://t.co/qrVkeBH3Tb #tech	0.05	3	7
2013-07-06 04:57:16+00:00	Is your tech use causing 'Digital Dementia?' http://t.co/KyNQlfcSyF	0	2	4
2013-07-06 05:28:36+00:00	Is your tech use causing Digital Dementia http://t.co/z7lEOFhobk	0	2	5
2013-07-06 05:32:19+00:00	Is your tech use causing Digital Dementia http://t.co/Zk5u1FkNHJ	0	2	5
2013-07-06 05:37:33+00:00	Is your tech use causing 'Digital Dementia?' http://t.co/aRuOLcVR6l	0	2	4
2013-07-06 06:20:31+00:00	So I guess I have digital dementia..	0	3	8
2013-07-06 13:23:40+00:00	"Digital dementia"? Interesting, but where's the study?...: http://t.co/3vKiUOennc	0.25	1	2
2013-07-06 13:49:28+00:00	A new study from South Korea says some teens are showing sings of *digital dementia*... we'll explain next!	0.0454545	1	1
2013-07-06 13:52:24+00:00	Recent study found the overuse of digital technology may lead to cognitive issues like Digital Dementia. http://t.co/KmJopObXui	0	1	1
2013-07-06 14:02:33+00:00	CNN: Is 'digital dementia' slowing us down?: A study shows a possible link between short-term memory los... http://t.co/4hYtRFSbOd #news	-0.0518519	1	3
2013-07-06 14:02:39+00:00	http://t.co/tfzI8AsrGZ Is 'digital dementia' slowing us down?: A study shows a possible link bet... http://t.co/ByRT2mrQHU @atoneplaceseo	-0.0518519	1	2
2013-07-06 14:02:44+00:00	#InstantFollowBack Is 'digital dementia' slowing us down? http://t.co/6MBDyi0Yql #TFB #FF #F4F #TFW	-0.0777778	1	2
2013-07-06 14:03:16+00:00	http://t.co/KIXTegFXdM Is 'digital dementia' slowing us down?: A study shows a possible link be... http://t.co/7iRyPbrRu9 via Mediainn.tk	-0.0518519	1	2
2013-07-06 14:03:20+00:00	@mc_nelson_inxs Is 'digital dementia' slowing us down?: A study shows a possible link between ... http://t.co/i7BKDhlIMo @mc_nelson_inxs	-0.0518519	1	2
2013-07-06 14:03:29+00:00	Is 'digital dementia' slowing us down? http://t.co/1jzm1FNd7X #RTorFAV #Up2Date	-0.0777778	2	5
2013-07-06 14:03:35+00:00	#google Is 'digital dementia' slowing us down?: A study shows a possible link between short-term memory loss a... http://t.co/oor1GZ31aV	-0.0518519	1	3
2013-07-06 14:04:09+00:00	#MrFrankNoBulto Is 'digital dementia' slowing us down?: A study shows a possible link between short-term memor... http://t.co/TQfIq9W4cy	-0.0518519	1	2
2013-07-06 14:07:04+00:00	#News #TopStories Is 'digital dementia' slowing us down? http://t.co/qxOaAtPzGH via @CNN	-0.0777778	1	2
2013-07-06 14:07:09+00:00	#AdityaRamadana Is 'digital dementia' slowing us down? http://t.co/FQwCGxNZR1	-0.0777778	1	2
2013-07-06 14:14:05+00:00	CNN Top Stories : Is 'digital dementia' slowing us down? http://t.co/cTH97ihaHL	0.114815	1	1
2013-07-06 14:15:56+00:00	Is that a thing?? RT @cnni: Is 'digital dementia' slowing us down? http://t.co/O1ZCVzp3h1	-0.0777778	2	5
2013-07-06 14:17:17+00:00	Are we losing our minds? ??cnni: Is 'digital dementia' slowing us down? http://t.co/D6aAuVKEne??#technology	-0.0777778	1	1
2013-07-06 14:18:09+00:00	DIGITAL DEMENTIA! It truly exists! "I never bothered to learn! I let my technology store my information! Not my brain!" #Scary #TFS	-0.25	1	1
2013-07-06 14:18:30+00:00	??cnni: Is 'digital dementia' slowing us down? http://t.co/vdBDrRDuDW??Interesting.	-0.0777778	1	2
2013-07-06 14:19:06+00:00	Huge Network | #TopNews Is 'digital dementia' slowing us down? http://t.co/8KIPDhBxBq #News #HNN	0.0814815	2	5
2013-07-06 14:22:40+00:00	RT @cnni: Is 'digital dementia' slowing us down? http://t.co/GG2sqpkUTh	-0.0777778	3	7
2013-07-06 14:26:02+00:00	Too much time on our mobile devices? RT @cnni: Is 'digital dementia' slowing us down? http://t.co/XeT9x9XtyY	0.0148148	2	4
2013-07-06 14:26:56+00:00	CNN: Is 'digital dementia' slowing us down?: http://t.co/cEnaldXK38	-0.0777778	1	1
2013-07-06 14:31:45+00:00	#OhsAycAnyOUsEE - Is 'digital dementia' slowing us down? - A study shows a possible link between short-term memory... http://t.co/ey8iIBgaEY	-0.0518519	1	3
2013-07-06 14:32:42+00:00	Is 'digital dementia' slowing us down? - A study shows a possible link between short-term memory loss and technol... http://t.co/njegoUYJ84	-0.0518519	2	5
2013-07-06 15:00:04+00:00	#hotnews: Is 'digital dementia' slowing us down? http://t.co/QyUE4RkxPO #cnn	-0.0777778	1	2
2013-07-06 15:19:50+00:00	#topstories Is 'digital dementia' slowing us down? (CNN): Share With Friends: | | Top News - Top Stories New... http://t.co/i0H4xFLR7Q	0.196162	1	2
2013-07-06 15:34:55+00:00	Via @CNN Is 'digital dementia' slowing us down? - A study shows a possible link between short-term memory loss and... http://t.co/zaOXpetjLi	-0.0518519	3	8
2013-07-06 16:16:22+00:00	Is your tech use causing 'Digital Dementia?' http://t.co/BbBmfjN5Zi via @komonews	0	2	4
2013-07-06 16:46:24+00:00	#CNN Is 'digital dementia' slowing us down?. A study shows a possible link between short-term memo... http://t.co/8z9OCpUkw9 #noteradcom	-0.0518519	1	2
2013-07-06 20:49:17+00:00	Is your tech use causing 'Digital Dementia?' - KOMO News http://t.co/dWRLQNtA8U	0	2	5
2013-07-06 20:49:48+00:00	Putting down phone now! ??tantooC: S. Korean doctors warn smartphones cause 'digital dementia' http://t.co/y6RupMtXKx via @digitaljournal??abuddjohnson	-0.0972222	3	7
2013-07-06 21:09:19+00:00	Digital dementia is setting in. 15 min. and I can drink!	0	1	1
2013-07-06 22:08:45+00:00	Is your tech use causing 'Digital Dementia?' http://t.co/IcWwfHxnfk	0	2	4
2013-07-06 22:44:00+00:00	Does you child suffer from digital dementia? http://t.co/LlrL6be1k8 via @sharethis	0	2	5
2013-07-06 23:48:23+00:00	Is your tech use causing 'Digital Dementia?' http://t.co/92a3ZGWgNE (Meant to tweet this earlier, but forgot. . . )	0	2	4
2013-07-07 02:03:11+00:00	#TechNews : Is 'digital dementia' slowing us down? http://t.co/7juyea0hsq	-0.0777778	1	2
2013-07-07 02:05:01+00:00	Amused by Book News: Digital dementia http://t.co/0FH7DNFYhk	0	1	1
2013-07-07 05:20:22+00:00	'Digital dementia' slowing us down? http://t.co/Fcv7R6ynFh	-0.0777778	1	1
2013-07-07 05:23:03+00:00	#PapaRabiia 'Digital dementia' slowing us down?: A study shows a possible link between short-t... http://t.co/MDLqx7XwVg #MrFrankNoBulto	-0.0518519	1	2
2013-07-07 05:23:05+00:00	#PapaRabiia 'Digital dementia' slowing us down?: A study shows a possible link between short-term m... http://t.co/5BlLfCUdxi @layessi20	-0.0518519	1	2
2013-07-07 05:23:06+00:00	#MrFrankNoBulto 'Digital dementia' slowing us down?: A study shows a possible link between short-t... http://t.co/hcAf0Fn6oO #PapaRabiia	-0.0518519	1	2
2013-07-07 05:23:27+00:00	#news 'Digital dementia' slowing us down?: A study shows a possible link between short-term memory loss and te... http://t.co/95TOnhfcjF	-0.0518519	1	3
2013-07-07 06:26:24+00:00	'Digital dementia' slowing us down? - A study shows a possible link between short-term memory loss and technology.... http://t.co/bskeKakOYx	-0.0518519	1	3
2013-07-07 07:26:23+00:00	What our wives try to drill into our heads is indeed true! Is your tech use causing 'Digital Dementia?' http://t.co/bBNQjKH53o via @komonews	0.21875	3	8
2013-07-07 07:32:15+00:00	Digital dementia :: Cleo http://t.co/xEZscIeM2r	0	1	1
2013-07-07 09:49:41+00:00	??RachelSJohnson: Woman blindly follows sat-nav through six countries http://t.co/MaIuGTWCG7 via @recombucars??#DigitalDementia	-0.5	1	2
2013-07-07 13:52:40+00:00	sth korean study on 'digital dementia' excuse my skepticism but if devices store info &amp; we choose not to memorize phone # this is dementia??	-0.025	3	8
2013-07-07 13:55:54+00:00	@rhondamcewen @barrywellman *lol* we had a very interesting public debate on "digital dementia" here in Germany. And its ridiculousness.	0.3625	1	1
2013-07-07 16:13:43+00:00	Very worried that I am going to get digital dementia.	0.1	3	8
2013-07-08 02:30:53+00:00	@cnn Stop beaming rays &amp; radiation on me. Bad or the skin, Eyes &amp; digital dementia.	-0.35	1	1
2013-07-08 02:45:33+00:00	'Digital dementia' on the rise as young people increasingly rely on technology instead of their... http://t.co/XPTBfrpaMM	0.05	2	4
2013-07-08 05:02:33+00:00	Jerry Davich: Poorer kids, digital dementia and life-saving heroics - Post-Tribune http://t.co/Ap29ZE2dzi	0	2	5
2013-07-08 05:08:52+00:00	My story on digital dementia. How our smartphones are making us just the opposite.. No more need to memorize numbers. http://t.co/ktvI0KXLuK	-0.0833333	2	6
2013-07-08 05:15:11+00:00	Digital Dementia: "Over-use of smartphones and game devices hampers balanced development of brain" via @Telegraph http://t.co/COVJUrMitB	-0.2	2	6
2013-07-08 08:07:14+00:00	My take on recent stories that smartphones are causing 'digital dementia' in the young https://t.co/Nj1zEPnP9A	0.0333333	2	6
2013-07-08 09:36:54+00:00	#psych 'digital dementia' lowdown from The Conversation http://t.co/eouArE4ABc	0	1	2
2013-07-08 10:30:43+00:00	Do you think we rely on our smartphones too much? We'll tell you about a new study out of South Korea about digital dementia coming up.	0.112121	3	7
2013-07-08 10:57:45+00:00	Are mobile phones leading to 'digital dementia' as one South Korean doctor claims? http://t.co/d6eX8Su8KA @TomStafford	0	1	1
2013-07-08 11:14:35+00:00	Can you remember your friend's phne number *without* looking at your contacts? Do we have digital dementia? The story next @wztv_fox17	0	1	1
2013-07-08 11:26:41+00:00	I've been trying to figure out what's wrong with @RonBirdKUTV. Now I know it's #digitaldementia. #2NewsAM	-0.5	2	5
2013-07-08 11:52:13+00:00	Are mobile phones causing 'digital dementia'? http://t.co/Mij8gY4Gjo @TomStafford tackles latest tech scare nonsense	0.25	1	1
2013-07-08 14:31:41+00:00	Can use of smartphones cause "digital dementia"? An analysis on @mindhacksblog. http://t.co/JkQouRaG4r	0	2	6
2013-07-08 14:43:52+00:00	Surge in 'digital dementia' - Telegraph http://t.co/157oLGcjig @janelangille	0	2	4
2013-07-08 15:13:00+00:00	'Digital dementia' on the rise as young people increasingly rely on technology instead of their brain http://t.co/z6d3c8bVyA | @DailyMailUS	0.05	2	4
2013-07-08 15:47:29+00:00	Digital Dementia - Is Technology Hurting our Minds? - A new study shows a possible link between short-term memory ... http://t.co/iMs44K6Pca	0.0454545	1	3
2013-07-08 15:51:58+00:00	Digital Dementia: Gadget and Gaming Addiction Among Young Koreans | The Diplomat http://t.co/YbvoUvvOdS	0.05	3	7
2013-07-08 16:04:42+00:00	NEWS 4 FORUM TOPIC: Do you have digital dementia? Can you see how this could become a problem? Or, do you disagre... http://t.co/SgaC6ZkPWA	0	2	6
2013-07-08 16:07:26+00:00	Are mobile phones leading to 'digital dementia' as one South Korean doctor claims? http://t.co/iCDyP9pwKb	0	1	1
2013-07-08 16:08:05+00:00	Study Links Technology to 'Digital Dementia' - http://t.co/KlcI0stGZU http://t.co/rKjm9IZTJu	0	3	8
2013-07-08 16:08:45+00:00	NEWS 4 FORUM TOPIC: Do you have digital dementia? Can you see how this could become a problem? Or, do you disagree... http://t.co/XzpRk0ROIM	0	2	6
2013-07-08 16:12:27+00:00	How has digital dementia affected you? Tell us on our FB page! http://t.co/xi3D9av63u	0	2	5
2013-07-08 16:56:37+00:00	Digital dementia? It's a topic that comes up often in my personal and professional circles. http://t.co/afQ48PzdfN	0.0333333	2	5
2013-07-08 16:57:59+00:00	I think I have digital dementia	0	1	1
2013-07-08 17:24:46+00:00	Yikes: Surge in 'digital dementia' http://t.co/ukXBMNF85d	0	3	8
2013-07-08 17:34:56+00:00	@Ashley_Frame digital dementia! Lol	0.4	1	1
2013-07-08 17:45:57+00:00	'Digital dementia' lowdown http://t.co/uan00Dyuuz @mindhacksblog Early dementia 4 smartphone teens or just another history of info scare?	0.05	2	6
2013-07-08 17:57:02+00:00	Study Finds Technological Devices May Lead to 'Digital Dementia' http://t.co/lOHUNUrzhw	0	3	8
2013-07-08 18:20:00+00:00	Is Overuse Of Technology Leading To Digital Dementia? (VIDEO) http://t.co/8IyDuwayOJ	0	2	5
2013-07-08 19:04:45+00:00	"OMG! Tech is causing 'DIGITAL DEMENTIA'!" says study whose methodology is never actually cited: http://t.co/YrBiZi52bN	0	1	2
2013-07-08 22:10:03+00:00	Do mobile phones lead to 'digital dementia'? - The Conversation http://t.co/r2q1XJziWx	0	2	4
2013-07-09 00:36:57+00:00	'Digital dementia' on the rise as young people increasingly rely on technology http://t.co/49URA3T0FP via	0.05	2	4
2013-07-09 00:45:52+00:00	Digital Dementia, iSuffer from that.	0	1	3
2013-07-09 00:58:19+00:00	#mindhacks 'digital dementia' lowdown from The Conversation http://t.co/1pY7VUrgZ9	0	1	2
2013-07-09 06:20:36+00:00	Digital Dementia | CFM http://t.co/Mx2o13Ge4V	0	1	3
2013-07-09 06:29:34+00:00	Interesting. Surge in 'digital dementia' via @Telegraph http://t.co/dIRfXXwMvr	0.25	2	5
2013-07-09 06:35:53+00:00	"Plato even complained that writing augured the death of memory and understanding). @mindhacksblog: digital dementia http://t.co/ZKEP0LTRMu"	-0.15	1	3
2013-07-09 06:38:25+00:00	On science reporting, hyperbole and the media creation of 'digital dementia' http://t.co/Y0pP85P2py	0	3	7
2013-07-09 08:00:00+00:00	Poorer kids, digital dementia and life-saving heroics -http://t.co/QObZityApC	0	3	7
2013-07-09 08:02:45+00:00	Is your tech use causing 'Digital Dementia?' http://t.co/NVjrSge2UY	0	2	4
2013-07-09 08:10:24+00:00	A plague on your smartphone: Tom Stafford's perspective on media reporting of digital dementia http://t.co/I69Th3HAXr	0	2	6
2013-07-09 08:59:01+00:00	Do mobile phones lead to digital dementia? No, says Tom Stafford in The Conversation: http://t.co/tBmvZXABTW. Phew - back to my mobile I go!	0	2	4
2013-07-09 11:28:55+00:00	I am diagnosing myself with digital dementia. I rely on my phone for everything!	0	2	5
2013-07-09 14:28:45+00:00	Do mobile phones lead to 'digital dementia'? http://t.co/YchN95KazP via @ConversationUK	0	2	4
2013-07-09 15:37:24+00:00	Get your copy of @Grazia_Live today, hot trends, digital dementia &amp; my comments pg93-94, Does the 7min workout work? http://t.co/BA2rVQiX2C	0.125	4	9
2013-07-09 16:17:15+00:00	Digital dementia contributing to short term memory loss. Over dependance on technology http://t.co/8hhxHHugtW #memory #technology	0	2	6
2013-07-09 16:19:03+00:00	Before you panic you might get 'digital dementia' from your mobile as a Daily Mail story suggested - read this http://t.co/dXOGkIvVdZ	0	1	1
2013-07-09 17:27:16+00:00	@Grazia_Live OMG finally I know what I'm suffering from... Digital Dementia! I've stopped to tweet, mid-article... There's no hope ;)	0.0833333	1	3
2013-07-09 17:44:53+00:00	'Digital dementia' on the rise as young people increasingly rely on technology instead of their... http://t.co/ebFotXgLOK	0.05	2	4
2013-07-09 18:23:47+00:00	'Digital dementia' on the rise as young people increasingly rely on technology instead of their brain http://t.co/2tk7KuPuKH via @MailOnline	0.05	2	4
2013-07-09 19:14:47+00:00	Is heavy reliance on modern #technology causing 'digital dementia?' http://t.co/7tiXRKqFCo	0	2	5
2013-07-09 19:51:39+00:00	Heavy Reliance on Technology May Be Causing Digital Dementia: Heavy Reliance on Technology May Be Causing Di... http://t.co/I7MSnn0ViN	-0.133333	2	5
2013-07-09 21:09:56+00:00	@emma_fawcett Oh my I need to get this week's @Grazia_Live. I DEFO have digital dementia, my memory is complete shiz now. #help	0.05	4	9
2013-07-09 21:45:14+00:00	After reading @thorpers feat on Digital Dementia in @Grazia_Live, I hid my phone for 4 hours. Except now I've gone on Twitter to say that	0	1	1
2013-07-09 22:18:56+00:00	Digital Dementia is real!!!	0.195312	1	1
2013-07-09 22:22:02+00:00	Surge in "Digital Dementia"... http://t.co/LTQqm2GLF1 &lt;&lt;&lt; This is somewhat disturbing. #digital	-0.166667	3	7
2013-07-10 01:25:09+00:00	#Digital dementia~technology's ties to memory loss: http://t.co/dxgvczQftd In other words, go play outside! #Treehouse #Garden #Walk #Draw	-0.0416667	4	9
2013-07-10 02:25:05+00:00	How To Make Worldwide Brain News (No News And Little Brain Required!): The term ?digital dementia? wasn?t wide... http://t.co/aVBduosDFZ	-0.111458	4	10
2013-07-10 02:34:18+00:00	How To Make Worldwide Brain News (No News And Little Brain Required!): The term ?digital dementia? wasn?t wide... http://t.co/GEoN4H0JEi	-0.111458	4	10
2013-07-10 04:19:44+00:00	How To Make Worldwide Brain News (Korean kids with digital dementia) - Forbes http://t.co/VU5Ct3mUaV	0	4	10
2013-07-10 05:42:23+00:00	How to make worldwide brain news (no news and little brain required!) http://t.co/h4YuX5uzh1 &gt; 'digital dementia' is #badscience	-0.117188	1	1
2013-07-10 07:42:21+00:00	Do smartphones lead to 'digital dementia'? http://t.co/XpkVzd9dUW via @ConversationUK @vaughanbell @mobilesecurity	0	2	4
2013-07-10 08:59:37+00:00	3/3 ...finally, @zoe_beaty talks to the founders of @harassmap about sexual assault in Tahrir Sq and @thorpers on having digital dementia	0.25	1	1
2013-07-10 09:04:16+00:00	Do you have "digital dementia"? I find it's like a slow creep, tho I do remember my phone #, but no one else's. http://t.co/7YPgrQRQSi	-0.15	2	5
2013-07-10 14:22:29+00:00	Curse you #ashes my attention span was already shot to pieces thanks to digital dementia and now you arrive in all your splendour!	0.1	1	1
2013-07-10 15:19:23+00:00	Heavy Smartphone User? You May be Entering Digital Dementia http://t.co/4VcffQMWBJ via @nightcapnews	-0.1	2	6
2013-07-10 15:20:59+00:00	Heard of 'digital dementia'? Study warns as more of us rely on technology to remember stuff like phone #'s, it's hurting us. Thoughts?	0.25	2	5
2013-07-10 16:26:18+00:00	Is #technology causing digital dementia? Researcher says overuse of smartphones hampers balanced brain development. http://t.co/2zml0sdv34	0	2	6
2013-07-10 21:40:00+00:00	Heavy Smartphone User? You May Be Entering Digital Dementia (VIDEO) http://t.co/VNGKng5ucr	-0.1	2	6
2013-07-10 23:14:14+00:00	Saw a story about digital dementia the other day. Characterized not remembering phone #'s. don't think qualifies as dementia. #TChat	-0.0625	3	7
2013-07-11 12:23:46+00:00	what thoughts on the phenomenon of digital dementia chaps?... http://t.co/Cj9oJWxazE	0	3	8
2013-07-11 17:47:09+00:00	Interesting article in @Grazia_Live this week about 'Digital Dementia'. Must read for A2 media students. This tweet proves the point really!	0.2625	2	5
2013-07-11 20:55:08+00:00	Have you heard about digital dementia in youth? Learn more about it on @WISH_TV tomorrow morning with Dr. Thompson, neuropsychologist!	0.3125	2	5
2013-07-12 09:28:02+00:00	Have you heard of 'Digital Dementia?' Coming up @WalterWISHTV talks to doctors about how smart phones affect teenagers. #daybreak8	0.107143	2	6
2013-07-12 09:43:08+00:00	Too much technology causes digital dementia https://t.co/4CwYvUIlie	0.1	2	4
2013-07-12 10:18:48+00:00	less than 30... Breaking down "Digital Dementia" and how your kids are impacted on #daybreak8 on @WISH_TV	-0.107407	2	6
2013-07-12 10:24:47+00:00	Digital dementia? Actually, IQ-Scores are up: http://t.co/g0CjmJ6Nws	0	1	2
2013-07-12 10:43:48+00:00	Study: Young people deal with Digital dementia - WISH http://t.co/9fHUmilM1e	0.05	1	2
2013-07-12 10:59:09+00:00	Study: People may face digital dementia http://t.co/vhWvjWiFdZ	0	1	2
2013-07-12 12:25:10+00:00	http://t.co/RhLykL4Q7x: Expert: Young people deal with Digital dementia http://t.co/V7Qmp2gqhC	0.05	1	1
2013-07-12 13:37:11+00:00	Experts People face digital dementia http://t.co/QXTdFhw9Dt	0	1	1
2013-07-12 13:40:22+00:00	Experts People face digital dementia http://t.co/gg8od6ZQSi	0	1	1
2013-07-12 15:05:30+00:00	Do mobile phones lead to 'digital dementia'? http://t.co/fbcIotQWwF via @ConversationUK	0	2	4
2013-07-12 21:16:21+00:00	Too much technology causes digital dementia: http://t.co/xZegfhcs10 via @youtube	0.1	2	4
2013-07-13 10:57:05+00:00	That's not fair 3. 'Digital dementia' on rise as young people increasingly rely on technology instead of their brain http://t.co/g65xBJ9evS	-0.0833333	3	8
2013-07-14 11:26:14+00:00	Do You Have Digital Dementia? ??I think I might have it a little bit ??just take a lemsip http://t.co/9QESVyxnQD	-0.09375	2	5
2013-07-14 17:35:09+00:00	Digital dementia: loss of cognitive abilities due to use of... Sorry, I forgot... http://t.co/w64k5Nu9MI	-0.208333	1	1
2013-07-14 18:57:04+00:00	Surge in &amp;#39;digital dementia&amp;#39; - Telegraph: http://t.co/l8H6OHJP2G #digital	0	2	4
2013-07-14 19:08:41+00:00	Reading mum's Grazia magazine. Article about the 'dangers' of digital dementia. Vom.	0	3	7
2013-07-14 20:03:14+00:00	New 'digital dementia' plaguing young tech users | Fox News http://t.co/jMRu1aDfEK via @foxnewshealth	0.0787879	2	5
2013-07-15 14:38:48+00:00	Do mobile phones lead to 'digital dementia'? http://t.co/zlH1iQV9vK	0	2	4
2013-07-15 14:49:05+00:00	Do mobile phones lead to 'digital dementia'? http://t.co/QCfLglUhhR	0	2	4
2013-07-15 14:57:48+00:00	Do mobile phones lead to 'digital dementia'? http://t.co/s8aYz79A53	0	2	4
2013-07-15 15:27:12+00:00	Debunking "Digital Dementia": http://t.co/XY1Udf3L57 via @sullydish	0	1	1
2013-07-15 15:33:06+00:00	Do mobile phones lead to 'digital dementia'? http://t.co/6okfDfKMfu	0	2	4
2013-07-15 18:42:56+00:00	"Common symptoms of digital dementia include memory problems, shortened attention spans and emotional flattening." Oh. I have all of them.	-0.1	1	3
2013-07-15 20:20:40+00:00	Do mobile phones lead to 'digital dementia'? http://t.co/EkvPrX3WjD via @zite Not likely.	0	2	4
2013-07-15 20:59:21+00:00	Do mobile phones lead to 'digital dementia'? - TG Daily http://t.co/PbVT2P3U0G	0	2	4
2013-07-15 22:39:19+00:00	@techsavvyed --book club #?- New 'digital dementia' plaguing young tech users | Fox News http://t.co/UnS2p7vjOc #miched	0.0787879	1	2
2013-07-15 22:50:31+00:00	'digital dementia' lowdown - from The Conversation http://t.co/kgD7YNdo9h	0	1	3
2013-07-16 01:03:27+00:00	Do mobile phones lead to 'digital dementia'? http://t.co/XWlvQ4vgKg	0	2	4
2013-07-16 01:13:21+00:00	Digital dementia destroying everyones brain	-0.1	1	1
2013-07-16 02:30:35+00:00	Digital Dementia: Is your cell phone and all of its technology helping or hurting your memory? http://t.co/pD4dvbpF7K	0	2	4
2013-07-16 03:12:10+00:00	Digital Dementia coming up on @CBS21NEWS @TanyaFosterCBS	0	1	1
2013-07-16 06:29:41+00:00	New 'digital dementia' plaguing young tech users in South Korea http://t.co/VI3EJLZM7G	0.0787879	2	5
2013-07-16 09:47:08+00:00	Be honest, how many phone numbers do you know by heart? Are smartphones giving us digital dementia? That story next!	0.275	2	6
2013-07-16 12:26:02+00:00	'Digital dementia' on the rise as young people increasingly rely on technology instead of their brain http://t.co/hLMpBuHTgU via @MailOnline	0.05	2	4
2013-07-16 12:40:02+00:00	Do mobile phones lead to 'digital dementia'? Read more at... http://t.co/AMn0V3MbY5	0.25	2	4
2013-07-16 13:13:33+00:00	Sheffield's Tom Stafford discusses Do mobile phones lead to 'digital dementia'?'' http://t.co/Yd7fE304mR	0	3	8
2013-07-16 13:33:03+00:00	@Grazia_Live warns me of 'digital dementia', put my phone away. Turn page, retrieve phone to tell @PollyVernon she is hilarious....	0.25	1	2
2013-07-16 13:34:14+00:00	@Noshik123 @Grazia_Live well then, screw digital dementia...	0	1	2
2013-07-16 14:30:59+00:00	Do you know important phone numbers without using your cellphone? Check out @KyleCBS21's report on digital dementia. http://t.co/Otvv3cy4T6	0.2	2	4
2013-07-16 14:49:52+00:00	New 'digital dementia' plaguing young tech users | Fox News http://t.co/m7y3rSeson via @foxnewshealth	0.0787879	2	5
2013-07-17 01:50:36+00:00	News outlets are talking about "Digital Dementia," cognitive impairment caused by too much smart phone use. So far, it appears to be a hoax.	0.104762	1	1
2013-07-17 12:06:10+00:00	Reading Grazia's article - Have You Got Digital Dementia?	0	3	7
2013-07-17 19:00:01+00:00	Do you have digital dementia? - http://t.co/GReBjQP78d	0	2	5
2013-07-17 23:01:51+00:00	'Digital dementia' on the rise as young people increasingly rely on technology instead of their brain | Mail Online http://t.co/93VKbQme4H	0.05	2	4
2013-07-17 23:02:22+00:00	'Digital dementia' on the rise as young people increasingly rely on technology instead of their brain | Mail... http://t.co/jG4naQ1O1n	0.05	2	4
2013-07-17 23:10:27+00:00	'Digital dementia' on the rise as young people increasingly rely on technology http://t.co/iJCJIBkNBm And why is this a problem?	0.05	2	4
2013-07-18 02:17:00+00:00	Don't forget to unplug every once in a while, or you might be at risk for "digital dementia." http://t.co/FlDmlePDLK	0	2	5
2013-07-18 02:20:08+00:00	??99u: Don't forget to unplug every once in a while, or you might be at risk for "digital dementia." http://t.co/1q50PJJp1G??,jeffmoors_x000D_ https://twitter.com/Nuno__Oliveira,2013-07-18 02:17:52+00:00,24609052,Don't tell me what to do. RT @99u: Don't forget to unplug every once in a while	0	1	1
2013-07-18 02:24:05+00:00	Brain damage risk? MT @99u Unplug every once in a while, or you might be at risk for "digital dementia." http://t.co/bcToXfHDdB	0	1	1
2013-07-18 02:54:32+00:00	So scary. ??99u: Don't forget to unplug every once in a while, or you might be at risk for "digital dementia." http://t.co/L0jhyFCq2S??,_lisli_x000D_ https://twitter.com/iamjennee,2013-07-18 02:33:05+00:00,282608075,via @karess @99u Don't forget to unplug every once in a while	-0.166667	3	8
2013-07-18 03:51:30+00:00	Scary! ??99u: Don't forget to unplug every once in a while, or you might be at risk for "digital dementia." http://t.co/K16ZkbVPPl??,ngaire_elwood_x000D_ https://twitter.com/TToddDunn,2013-07-18 03:00:38+00:00,18927692,??99u: Don't forget to unplug every once in a while	-0.208333	3	8
2013-07-18 04:32:19+00:00	I'm toast. ??99u: Don't forget to unplug every once in a while, or you might be at risk for "digital dementia." http://t.co/1yowZtczx0??,aaronwalser_x000D_ https://twitter.com/LukeVernon,2013-07-18 04:24:19+00:00,17688670,Don't like the sound of 'digital dementia'! http://t.co/hFwJwrnb6C,LukeVernon_x000D_ https://twitter.com/khadkhalid,2013-07-18 04:03:10+00:00,192451552,This is really scary. Sma…	-0.025	2	6
2013-07-18 04:33:36+00:00	@allynorth Something to warn the kids at school about! "Digital dementia" http://t.co/cuaGvQMI3M	0	1	2
2013-07-18 05:38:35+00:00	Am hearing this phrase more and more - "digital dementia": http://t.co/ROEnrqb4GZ	0.333333	1	1
2013-07-18 05:46:08+00:00	The rise of "digital dementia" - does digital art compound problem or offer a creative solution? http://t.co/e04APVfGHX (via @clare_cooper)	0.166667	2	5
2013-07-18 06:58:55+00:00	Young people at risk from "digital dementia". @99u: http://t.co/AU83U6vrb6	0.05	3	8
2013-07-18 10:41:24+00:00	Digital Dementia: Dementia is typically a disease that affects the elderly. But doctors are starting to talk a... http://t.co/XXWQIefkHz	-0.0555556	2	4
2013-07-18 11:46:02+00:00	Scary stuff! RT @99u: Don't forget to unplug every once in a while, or you might be at risk for "digital dementia." http://t.co/7tPUmTBcUt	-0.3125	1	1
2013-07-18 11:46:02+00:00	Scary stuff! RT @99u: Don't forget to unplug every once in a while, or you might be at risk for "digital dementia." http://t.co/azJ17nztGX	-0.3125	1	1
2013-07-18 11:50:25+00:00	http://t.co/c4MrPMyiRP Digital Dementia Cleo	0	4	9
2013-07-18 15:49:36+00:00	New 'digital dementia' plaguing young tech users | Fox News http://t.co/TSJmwBKWml via @foxnewshealth	0.0787879	2	5
2013-07-18 19:31:35+00:00	#Unplug every once in a while... Digital dementia is real and on the rise: http://t.co/BtI2rHLbCM via @99u	0.1	1	2
2013-07-18 20:59:27+00:00	Do you have digital dementia? http://t.co/b9GXDeiGEP	0	1	1
2013-07-18 21:43:48+00:00	Digital dementia :: Cleo - http://t.co/f7MyvoNeSc	0	1	1
2013-07-18 23:28:11+00:00	Now digital dementia not sure how this relates to CCSS.	-0.125	3	7
2013-07-19 04:20:16+00:00	Too Much Technology Causes Digital Dementia: http://t.co/LV6l5Tg153 Kids don't write well and don't memorize things well.	0.1	2	4
2013-07-19 05:08:38+00:00	Your thoughts???experiment_arts: The rise of "digital dementia" http://t.co/QwzHiAj03Q @EduTweetOz @SmythCatherine	0	1	1
2013-07-19 16:10:59+00:00	Surge in 'digital dementia' via @Telegraph http://t.co/HegqgWyWqX So yes, giving your child or young teen a phone/laptop/ipad IS harmful. TY	0.0333333	3	7
2013-07-20 01:35:35+00:00	Surge in 'digital dementia' via @Telegraph http://t.co/GR7KeUJT3H	0	3	7
2013-07-21 04:54:41+00:00	Digital Dementia: Your Smart Phone Is Giving You Brain Damage-ICD code for that yet:) via Jezebel http://t.co/d9KRMrgwG1	0.238095	2	4
2013-07-21 22:51:58+00:00	Do mobile phones lead to 'digital dementia'? http://t.co/cnvN38qWq4 via @ConversationUK @PeterDLROW	0	2	4
2013-07-21 23:48:42+00:00	Makin Banyak Orang Sakit "Pikun Digital": Istilah "digital dementia" mungkin belum akrab di teling... http://t.co/D86WI9HD7O #Technology	0	2	6
2013-07-22 07:19:04+00:00	Digital Dementia...avoid, I must.	0	2	4
2013-07-22 14:34:42+00:00	@NL_MrD In that book, there is a lot of concern about attention spans, mobile device distractions; elsewhere digital dementia - scary stuff.	-0.25	4	9
2013-07-23 13:02:49+00:00	New 'digital dementia' plaguing young tech users http://t.co/UVR3RuW6pr http://t.co/5B4CE0VT6A	0.0787879	2	5
2013-07-23 18:44:04+00:00	Digital Dementia: A New Problem for Teens - WKEF ABC 22 http://t.co/c3wI60chbw	0.0681818	2	4
2013-07-23 20:40:44+00:00	WKEF-TV ABC 22 News :: News - Top Stories - Digital Dementia: A New Problem for Teens: http://t.co/JUjJo1IS51	0.212121	3	8
2013-07-24 13:51:38+00:00	@mrchrisaddison it's called digital dementia!	0	1	1
2013-07-24 20:09:31+00:00	Surge in 'digital dementia' via @Telegraph http://t.co/UzxFUS1Dkw	0	3	7
2013-07-25 02:02:17+00:00	Digital Dementia - learn about the threat from these ubiquitous devices. https://t.co/rDbq3sc949	0	2	6
2013-07-25 02:03:08+00:00	'Digital dementia' on the rise as young people increasingly rely on technology instead of their brain http://t.co/lvCUFwHdxy	0.05	2	4
2013-07-25 02:21:49+00:00	My mom leaves articles in my room about Chinese people having "digital dementia" because she thinks I'm on my phone too much. Lmao #psycho	0.2	3	7
2013-07-25 12:04:53+00:00	Digital dementia. Ooh big wordss. Hahaha @kixsalcedo	0.0666667	2	4
2013-07-25 12:09:59+00:00	Internet age brings new condition, Digital Dementia, Have you got it? http://t.co/Y7cte7zkzv	0.0681818	2	5
2013-07-25 12:36:51+00:00	Digital Dementia: over dependence on digital devices, and smart phones is now causing neurological symptoms, and... http://t.co/s2xe3LfK4L	0.0714286	2	6
2013-07-25 22:02:48+00:00	Do you want to know what the use of computers does to your brain? Read "Digital Dementia" by Manfred Spitzer ??http://t.co/j82JEVtDAw	0	2	5
2013-07-28 05:19:03+00:00	Surge in Digital Dementia in #Korea http://t.co/L7iV7QjQzX Is #BCED next? #bclearns #bcpoli #bcndp #bclp #bcgp #bctf #bcsta #bccpac #bcgov	0	3	7
2013-07-29 10:18:28+00:00	'Digital dementia' - "deterioration of brain function as a result of the overuse of digital technology" http://t.co/mYuYmyHJxO	0	1	1
2013-07-29 23:02:52+00:00	Study reveals alarming results for over-use of internet: Surge in 'digital dementia' via @Telegraph http://t.co/Sv8vs3hKIY #internet #health	-0.05	3	8
2013-07-30 15:50:11+00:00	Doctors in South Korea are reporting a surge in "digital dementia" http://t.co/595MRjrsqS #technology #health	0	1	2
2013-07-30 18:00:06+00:00	Digital Dementia: Being so reliant on digital technology you are no longer able to remember everyday details such as phone numbers.	0.06	2	4
2013-07-30 21:28:19+00:00	South Korea reporting a surge in "digital dementia" http://t.co/L6O0ty3owN #technology #health | rt @The_Interzone	0	2	4
2013-07-30 22:55:06+00:00	#Digital dementia :: Cleo http://t.co/m4OC7dD7Ef	0	1	2
2013-07-31 17:33:15+00:00	"Digital dementia" in young people -- another thing to fret over? http://t.co/mtL6XNhqx8	0.05	1	1
2013-08-02 04:28:30+00:00	"Digital dementia" is plaguing young people and this plague will affect cognitive functioning for their whole... http://t.co/lVv2z0qTPf	0.1	1	1
2013-08-03 10:54:20+00:00	@UsaToday Digital Dementia? Smartphone Induced Brain Disorders on the Rise. #USATheadlines	0	2	6
2013-08-03 11:53:09+00:00	@caitlinmoran takes digital dementia hypocrisy to task in this excellent article about #Twitter rape threats in UK. http://t.co/HNB5fMl2AH	0.5	1	2
2013-08-03 11:53:10+00:00	@caitlinmoran takes digital dementia hypocrisy to task in this excellent article about #Twitter rape threats in UK. http://t.co/giyKpAI5T0	0.5	1	2
2013-08-03 23:15:41+00:00	"@SallyV: @UsaToday Digital Dementia? Smartphone Induced Brain Disorders on the Rise. #USATheadlines"@drsanjaygupta	0	2	6
2013-08-04 18:58:50+00:00	South Korean doctors warn smartphones cause 'digital dementia' http://t.co/wOdUM9k0d7 via @digitaljournal	0	2	4
2013-08-04 20:31:22+00:00	Contest: Rewrite this headline! http://t.co/GVXfged9W5 via @USATODAY - Your child's digital dementia is absolutely preventable!	0.125	4	10
2013-08-04 20:33:18+00:00	Contest: Rewrite this headline! http://t.co/GVXfged9W5 via @USATODAY - Digital Dementia - Not your parent's disease...	0	1	1
2013-08-04 20:35:45+00:00	Contest: Rewrite this headline! http://t.co/GVXfged9W5 via @USATODAY - So Sad: Digital Dementia - Teen Disease...No kidding!	-0.166667	1	1
2013-08-04 21:26:46+00:00	Contest: Rewrite this headline! http://t.co/GVXfged9W5 via @USATODAY #USATheadlines The NEW brain damage:Digital Dementia	0.136364	1	1
2013-08-04 21:27:47+00:00	Contest: Rewrite this headline! http://t.co/GVXfged9W5 via @USATODAY #USATheadlines The NEW brain damage: Digital Dementia in Teens	0.0681818	1	1
2013-08-05 00:49:18+00:00	Just saw a story on "digital dementia." This happens when our brains become too dependent on smart phones for remembering simple things...	0.0714286	3	7
2013-08-05 01:24:36+00:00	I must be suffering from "digital dementia" because I'm always forgetting what's-his-face from you-know-where :(	-0.375	2	5
2013-08-05 13:52:00+00:00	Dealing With Digital Dementia http://t.co/4dEXbNGzOh	0	4	10
2013-08-05 16:03:15+00:00	Promotional Consultant Today, 8/5 | Dealing With Digital Dementia | @PPAI_HQ http://t.co/jK0YB4bPT4	0	3	7
2013-08-05 19:13:15+00:00	Digital Dementia: Are candidates really getting dumber? http://t.co/9RQbMCWcLk	0.1	2	4
2013-08-06 00:15:17+00:00	Could smartphones lead to digital dementia? Read more: http://t.co/HpCfp0R2KE	0.25	2	6
2013-08-07 20:01:05+00:00	"Neuroscientists...reported a rise in digital dementia" http://t.co/PR7zj4JX7h	0	1	2
2013-08-07 20:38:31+00:00	Do mobile phones lead to 'digital dementia'? | TG Daily http://t.co/erUF9dCPf2	0	2	4
2013-08-09 07:59:27+00:00	Leave smartphone at home when on holiday or face digital dementia! | @Clarissa_Tan via @spectator http://t.co/60YBoWlfIY	0	2	6
2013-08-09 11:35:37+00:00	Are we in danger of digital dementia? http://t.co/eeyZA2oRiu	0	1	1
2013-08-09 16:48:17+00:00	Digital dementia kills UR imagination http://t.co/hjoTDnvkwL	0	1	2
2013-08-09 17:55:52+00:00	Imagination - Use It Or Lose It - or worse: you could face digital dementia, wow! http://t.co/QcpHqMFLpA	-0.0916667	2	5
2013-08-12 12:38:30+00:00	DTN Georgia: Computer Exposure Leads To Fears Of 'Digital Dementia': Is surfing the Internet good or bad for b... http://t.co/Im3PFHSKQF	3.70074e-17	1	1
2013-08-12 12:53:12+00:00	News: Computer Exposure Leads To Fears Of 'Digital Dementia' http://t.co/bKCAfTOTEG	0	1	1
2013-08-12 19:33:24+00:00	Duh! Computer Exposure Leads To Fears Of 'Digital Dementia' http://t.co/uUrBFrnq2K via @RFERL	-0.1875	1	1
2013-08-13 02:32:23+00:00	Computer Exposure Leads To Fears Of 'Digital Dementia' - RadioFreeEurope/RadioLiberty | @scoopit http://t.co/101PhGUIbC	0	1	1
2013-08-13 05:51:02+00:00	Will your kids suffer from digital dementia? http://t.co/HDjI5pG3Cq Via @mercatornet	0	3	8
2013-08-13 06:28:34+00:00	Will your kids suffer from digital dementia?: Can young brains withstand six or seven hours a day in front of ... http://t.co/k5bBPYv2V6	0.05	3	8
2013-08-13 14:14:52+00:00	MercatorNet: Will your kids suffer from digital dementia? http://t.co/pv7QOlDgTH	0	3	7
2013-08-13 17:43:08+00:00	In South Korea, doctors call it "digital dementia." http://t.co/c2kdmUdnrW	0	2	5
2013-08-13 18:13:09+00:00	Dr. Gan, Comm Arts, will be on @relevantradio at 3:15 ET to talk digital dementia and the young brain. Background: http://t.co/KqRwbI8gOu	0.05	2	5
2013-08-13 19:10:42+00:00	MercatorNet: Will your kids suffer from digital dementia? http://t.co/bkVxDtXTF6	0	3	7
2013-08-13 19:21:34+00:00	Dr. Gan is on @relevantradio momentarily, talking "digital dementia" in kids. Listen in: http://t.co/EsGOOFHgRZ	0	2	5
2013-08-14 04:14:20+00:00	Will your kids suffer from digital dementia?: Can young brains withstand six or seven hours a day in front of ... http://t.co/wZHTJcyKCm	0.05	3	8
2013-08-14 10:16:14+00:00	RT@CcaM_UvA: Here an oppositie view of Daphne Bavelier about effects games &amp; 'digital dementia' (Manfred Spitzer) http://t.co/dgMuX4zXht	0	3	7
2013-08-14 12:47:42+00:00	'Digital dementia'...will definitely remember that one ;-) http://t.co/AYjadOJZZz via	0.0833333	2	4
2013-08-15 09:43:41+00:00	Digital dementia in our young people. Read the following link by @MailOnline http://t.co/TdRncFtylg	0.0333333	1	1
2013-08-15 12:10:31+00:00	Digital dementia: The memory problem plaguing teens and young adults: Dementia is a disease that typically aff... http://t.co/Un8yDmZ1M8	-0.0222222	1	3
2013-08-15 12:10:32+00:00	Digital dementia: The memory problem plaguing teens and young adults: Dementia is a disease that typically aff... http://t.co/WmgPy4DnIb	-0.0222222	1	3
2013-08-15 12:29:04+00:00	Digital dementia: The memory problem plaguing teens and young adults - Fox News http://t.co/CIDu2msUIM	0.05	1	3
2013-08-15 12:39:08+00:00	Digital dementia: The memory problem plaguing teens and young adults (Fox News) http://t.co/9LWi7JU6ze http://t.co/twosmOYDmC	0.05	1	3
2013-08-15 13:02:07+00:00	Digital dementia: The memory problem plaguing teens and young adults | Fox News http://t.co/lOeTQaGJFX via @foxnewshealth	0.05	1	3
2013-08-15 13:35:44+00:00	Digital dementia: The memory problem plaguing teens and young adults. http://t.co/pXPmu7Qkce #Dementia	0.05	1	3
2013-08-15 13:37:42+00:00	New post: Digital dementia: The memory problem plaguing teens and young adults http://t.co/pA9o6cM4hV. Retwit Please. #news	0.0787879	1	3
2013-08-15 14:29:14+00:00	Digital dementia: The memory problem plaguing teens and young adults: http://t.co/BvfO1OIRWH	0.05	1	3
2013-08-15 14:46:14+00:00	New 'digital dementia' plaguing young tech users | Fox News http://t.co/z2xsNa0OJR via @foxnewshealth #Alzheimers	0.0787879	2	5
2013-08-15 15:11:13+00:00	Digital dementia: The memory problem plaguing teens and young adults - Fox News | @scoopit http://t.co/PZDqU4ZGrF	0.05	1	3
2013-08-15 15:11:18+00:00	Digital dementia: The memory problem plaguing t... http://t.co/PdVwUHtnVw	0	1	3
2013-08-15 15:22:35+00:00	Digital dementia: The memory problem plaguing teens and young adults: http://t.co/nSoDR0MhDI	0.05	1	3
2013-08-15 16:01:31+00:00	Digital dementia: The memory problem plaguing teens and young adults | Fox News http://t.co/oL9zaMFR3D via @foxnewshealth	0.05	1	3
2013-08-15 16:46:32+00:00	Digital dementia; The memory problem plaguing teens &amp; young adults http://t.co/84NoFABFUD via @womensbrains	0.05	2	5
2013-08-15 17:45:10+00:00	A new type of #dementia affecting people in their 20's: Digital dementia. http://t.co/81H02boi7Y #technology #tooyoung #brain #screentime	0.0681818	3	7
2013-08-15 17:54:59+00:00	Check out this article from @FOXNews. Digital dementia: The memory problem plaguing teens and young adults: http://t.co/1Bp3wd8Son	0.05	1	2
2013-08-15 18:16:44+00:00	Digital dementia: The memory problem plaguing teens and young adults http://t.co/PP60aOeVxT	0.05	1	3
2013-08-15 18:24:26+00:00	Digital dementia: The memory problem plaguing teens and young adults | Fox News http://t.co/igx3DmsjY5 via @foxnewshealth	0.05	1	3
2013-08-15 18:33:47+00:00	@FOXNews. Digital dementia: The memory problem plaguing teens and young adults: http://t.co/7JO0i1jA9t	0.05	1	3
2013-08-15 22:10:36+00:00	Digital dementia: The memory problem plaguing teens and young adults | Fox News http://t.co/6g0ti3yqZ2 via @foxnewshealth	0.05	1	3
2013-08-15 22:36:30+00:00	Digital dementia: The memory problem plaguing teens and young adults | Fox News http://t.co/7EdIDuv4Nf via @foxnewshealth	0.05	1	3
2013-08-15 23:26:11+00:00	Interesting article on 'Digital dementia'; I don't want to self-diagnose but mines is like a sieve! http://t.co/rnaRIHiuiQ (@foxnewshealth)	0.25	4	9
2013-08-16 00:07:04+00:00	Digital dementia: The memory problem plaguing teens and young adults | Fox News http://t.co/tsBrXkqUfx	0.05	1	3
2013-08-16 06:22:27+00:00	Digital dementia: Memory problems plaguing teens &amp; adults!	0	2	5
2013-08-16 09:02:40+00:00	Digital dementia? | @scoopit http://t.co/N14RmsPIZy	0	1	3
2013-08-16 12:37:07+00:00	New Phenomenon: Digital Dementia - report on how it is affecting teens and young adults http://t.co/3js0sxZYI3	0.0787879	2	4
2013-08-16 13:45:39+00:00	I don't think "the experts" should call this "digital dementia," it's laziness... call it "digital laziness."... http://t.co/1obP0ylq6w	0	1	1
2013-08-16 14:26:11+00:00	Digital dementia; The memory problem plaguing teens &amp; young adults http://t.co/4pWdRjAc28	0.05	2	5
2013-08-16 21:26:27+00:00	South Korea reports digital dementia rising among younger generation due to over-using iphones &amp; tablets for extended hours.	-0.0416667	2	4
2013-08-17 03:09:14+00:00	#Feku the great #Hurry2bPM suffer from digital dementia.Poor Kid! @gsurya @AmareshMisra @calmgalin @Joydas @shabanais @JhaSanjay @ajaymaken	0.4	1	3
2013-08-17 04:49:04+00:00	Surge in 'digital dementia' via @Telegraph http://t.co/bRLilLSkYz Increase corp profits &amp; decrease educational success #bced #bcpoli #bcsta	0.183333	3	7
2013-08-19 13:08:10+00:00	Digital dementia: The memory problem plaguing teens and young adults http://t.co/WOZ4cmTMVC	0.05	1	3
2013-08-19 13:08:20+00:00	Digital dementia: The memory problem plaguing teens and young adults http://t.co/2abmAgr8zV	0.05	1	3
2013-08-19 13:08:20+00:00	Digital dementia: The memory problem plaguing teens and young adults http://t.co/m6nFGpm1TQ	0.05	1	3
2013-08-19 13:28:26+00:00	Digital dementia: The memory problem plaguing teens and young adults - http://t.co/5e5efxYIfl via @flexceus	0.05	1	3
2013-08-19 16:33:36+00:00	Digital dementia: The memory problem plaguing teens and young adults http://t.co/88OatHrz5b	0.05	1	3
2013-08-20 19:33:10+00:00	PUT THE PHONE DOWN! Digital dementia: The memory problem plaguing teens &amp; young adults | Fox News http://t.co/IIVlG535sI via @foxnewshealth	-0.0314815	3	7
2013-08-21 17:00:58+00:00	Digital dementia: The memory problem plaguing teens and young adults | Fox News http://t.co/gblG7h7Hf6 #Dementia	0.05	1	3
2013-08-21 17:03:04+00:00	Digital dementia: The memory problem plaguing teens and young adults | Fox News http://t.co/gblG7h7Hf6 #Dementia http://t.co/4gqya1UecS	0.05	1	3
2013-08-22 02:16:19+00:00	Digital dementia lmao	0.3	1	1
2013-08-22 02:16:24+00:00	Lol..Jase..u horde mustard...lol #duckdynasty lol digital dementia. .lol..	0.4	2	6
2013-08-22 02:16:24+00:00	New phrase "they're already suffering from digital dementia" ~ Phil on Duck Dynasty.	0.0681818	2	4
2013-08-22 02:16:26+00:00	Suffering from digital dementia lolol	0.4	1	1
2013-08-22 02:16:31+00:00	Lmfao! Digital dementia! #DuckDynasty	0	2	6
2013-08-22 02:16:32+00:00	Digital dementia #philisms #DuckDynasty	0	1	1
2013-08-22 02:16:37+00:00	Digital dementia #DuckDynasty	0	1	1
2013-08-22 02:16:39+00:00	The granddaughters are suffering from digital dementia. -Phil #DuckDynasty	0	3	8
2013-08-22 02:16:40+00:00	"Digital dementia" #DuckDynasty #Haha #ItsAThing	0.1	1	3
2013-08-22 02:16:41+00:00	Digital Dementia - #DuckDynasty	0	1	1
2013-08-22 02:16:48+00:00	Digital Dementia might be my new favorite phase	0.212121	1	2
2013-08-22 02:16:50+00:00	Digital Dementia.... Yup too many kids got that today... Get the hell outside, ya lil punks	0.166667	4	9
2013-08-22 02:16:51+00:00	Digital dementia #philsays #duckdynasty	0	1	1
2013-08-22 02:16:53+00:00	@DuckDynastyAE "Digital Dementia" ... Phil Is The Best	0.5	1	1
2013-08-22 02:16:53+00:00	Love the phrase digital dementia Duck Dynasty	0.25	2	6
2013-08-22 02:16:53+00:00	they're already suffering from digital dementia - Phil lolol #DuckDynasty	0.4	3	8
2013-08-22 02:16:55+00:00	They're already suffering from digital dementia. #DuckDynasty	0	3	8
2013-08-22 02:16:56+00:00	@JessicaDuckWife Digital dementia? Lol	0.4	1	2
2013-08-22 02:16:59+00:00	There already suffering from digital dementia #duckdynasty #DuckDynasty #GetGlue http://t.co/tcPzMP3Lcn	0	3	8
2013-08-22 02:17:01+00:00	#duckdynasty digital dementia &amp; happy dead worms. I know how to bait a hook ;)	0.2125	2	4
2013-08-22 02:17:04+00:00	Digital dementia. @DuckDynastyAE I suffer as well.	0	1	3
2013-08-22 02:17:07+00:00	"Digital Dementia" Phil Rocks! #DuckDynasty	0	1	1
2013-08-22 02:17:09+00:00	I, too, know many children who suffer from "digital dementia". #DuckDynasty	0.25	3	7
2013-08-22 02:17:09+00:00	Phil: "My grand daughters are suffering from digital dementia!"	0.25	3	7
2013-08-22 02:17:13+00:00	"They're already suffering from digital dementia"	0	1	3
2013-08-22 02:17:14+00:00	I'm suffering from digital dementia #duckdynasty	0	2	5
2013-08-22 02:17:21+00:00	"Digital dementia" - Phil #DuckDynasty	0	2	4
2013-08-22 02:17:21+00:00	Digital dementia... Got some of that going on here too! #philrobertson #DuckDynasty	0	3	7
2013-08-22 02:17:23+00:00	"Suffering from digital dementia" - Phil	0	1	3
2013-08-22 02:17:23+00:00	Smh. Digital Dementia.	0	3	8
2013-08-22 02:17:23+00:00	They are already suffering from digital dementia -Phil Robertson #DuckDynasty	0	3	8
2013-08-22 02:17:29+00:00	Phil: "They're already suffering from digital dementia" #DuckDynasty	0	3	7
2013-08-22 02:17:38+00:00	"They already suffer from digital dementia." - Phil Robertson talking to his Granddaughters. #DuckDynasty	0	1	3
2013-08-22 02:17:40+00:00	Hahahaha RT @1Juice1 Digital dementia lmao	0.266667	2	5
2013-08-22 02:17:43+00:00	Digital dementia -Phil #DuckDynasty #DuckNation	0	1	1
2013-08-22 02:17:45+00:00	Digital dementia. It finally has a name. Thanks, Phil. #DuckDynasty	0.0666667	2	4
2013-08-22 02:17:50+00:00	Digital dementia- Phil Robertson #duckdynasty	0	1	1
2013-08-22 02:17:57+00:00	LMAO---&gt;"they are already suffering from digital dementia" -phil robertson on his granddaughters #duckdynasty	0	2	6
2013-08-22 02:17:58+00:00	Phil on #duckdynasty about his granddaughters, they are already suffering from digital dementia. #GuiltyPleasure. And Uncle Si rocks.	0	3	7
2013-08-22 02:18:05+00:00	DIGITAL DEMENTIA !!!! #duckdynasty That's just great	0.4	1	1
2013-08-22 02:18:08+00:00	"My granddaughters are suffering from digital dementia, so I'm gonna take 'em fishin'." --Phil	0	1	3
2013-08-22 02:18:21+00:00	Kids are suffering digital dementia #duckdynasty lmfao	0	3	7
2013-08-22 02:18:23+00:00	"They already have the digital dementia." #Si #DuckDynasty	0	1	2
2013-08-22 02:18:33+00:00	#storytime "digital dementia"	0	1	2
2013-08-22 02:18:34+00:00	Do you suffer from "digital dementia?"#DuckDynasty	0	2	5
2013-08-22 02:18:39+00:00	"They're suffering from digital dementia" Phil Robertson #duckdynasty #wordsofwisdom	0	1	3
2013-08-22 02:18:46+00:00	According to Phil Robertson I have Digital Dementia #DuckDynasty #storytime #sifi	0	1	1
2013-08-22 02:18:50+00:00	Kids these days are suffering from digital dementia.	0	3	7
2013-08-22 02:19:17+00:00	Seriously gonna crack a rib watching @DuckDynastyAE! #digitaldementia	-0.416667	3	8
2013-08-22 02:19:35+00:00	Digital dementia ah lol #duckdynasty	0.4	1	1
2013-08-22 02:19:58+00:00	Love when Phil said digital dementia, alot of kids suffer from that @DuckDynastyAE	0.25	2	6
2013-08-22 02:20:05+00:00	"Digital dementia - our young children's problem in America" smartest thing I've heard describes kids and electronics in the world today!	0.0625	2	4
2013-08-22 02:20:32+00:00	@philrobertsonDD @williebosshog @JaseDuckman Phil Robertson of Duck Dynasty says his granddaughters suffer from digital dementia! LOL	0.4	1	3
2013-08-22 02:20:34+00:00	#storytime the wee ones these days suffer from digital dementia - Phil	0	1	3
2013-08-22 02:20:52+00:00	At CPA we are suffering from digital dementia	0	1	3
2013-08-22 02:23:01+00:00	Children suffer from digital dementia. Phil Robertson, @DuckDynastyQs	0	1	3
2013-08-22 02:23:21+00:00	@JessicaDuckWife I have never hear digital dementia lol!! They are great kids!!	0.666667	1	2
2013-08-22 02:24:49+00:00	"They're suffering from digital dementia"!-!@DuckDynastyAE	0	1	3
2013-08-22 02:24:51+00:00	"Digital Dementia" - Phil @DuckDynastyQuot @DuckDynastyAE	0	2	4
2013-08-22 02:28:22+00:00	How many of us suffer from digital dementia? ??Phil has a true way with words!	0.3125	2	5
2013-08-22 02:29:26+00:00	I like Phil's line of "Digital Dementia"! @DuckDynastyAE	0	1	2
2013-08-22 02:31:32+00:00	Digital dementia #philrobertson #DuckDynasty	0	1	1
2013-08-22 02:33:59+00:00	Phil just explained the problem with this generation...digital dementia! #DuckDynasty #DuckNation	0	1	1
2013-08-22 02:39:25+00:00	They've got digital dementia!	0	3	8
2013-08-22 02:45:34+00:00	#DuckDynasty Phil on granddaughters &amp; iPads: "Digital Dementia. LOL	0.4	1	2
2013-08-22 02:54:27+00:00	You yuppies and your digital dementia	0	3	8
2013-08-22 03:15:59+00:00	I have found the new name of what all of us on twitter have from Phil Robertson "Digital Dementia" LOL	0.312121	2	5
2013-08-22 03:47:09+00:00	Suffering from digital dementia #duckdynasty	0	1	1
2013-08-22 03:47:54+00:00	#Duck Dynasty. DIGITAL DEMENTIA!!! I LOVE IT!!	0.390625	1	2
2013-08-22 03:48:48+00:00	New word...digital dementia ...electronics making you dumb...Psi from Duck Dynasty ...	0.136364	2	4
2013-08-22 03:54:32+00:00	Digital Dementia! Lol #DuckDynasty	0.4	1	2
2013-08-22 04:18:23+00:00	Phil's grandkids suffer from "digital dementia". He'll fix that! DD is the best show on TV bar none.	0.5	3	7
2013-08-22 04:40:14+00:00	Lol not digital dementia.! #DuckDynasty	0.4	2	6
2013-08-22 05:17:47+00:00	"They are already suffering from digital dementia" @DuckDynastyAE I love you	0.25	1	3
2013-08-22 06:06:43+00:00	Heard of "digital dementia"? When the Internet changes your brain so you can't concentrate on something for long #yam	-0.025	2	5
2013-08-22 12:50:35+00:00	Kids now adays: digital dementia! Lol #DuckDynasty #loveit	0.4	3	7
2013-08-22 14:31:56+00:00	'They are already suffering from digital dementia.' Why has it taken me so long to discover the greatness that is #DuckDynasty	-0.025	3	8
2013-08-22 16:43:23+00:00	... "they are suffering from digital dementia." - Phil Robertson.	0	1	3
2013-08-22 17:01:14+00:00	"digital dementia" I believe phil called it http://t.co/sL6e0UFLfy	0	2	4
2013-08-22 22:08:44+00:00	My children suffer from digital dementia.	0	2	6
2013-08-23 00:41:27+00:00	"Digital dementia" - Phil Robertson @DuckDynastyAE @DuckCommander	0	2	4
2013-08-23 01:22:09+00:00	My generation suffers from digital Dementia	-0.3	2	6
2013-08-23 01:53:09+00:00	I suffer from digital dementia	0	1	1
2013-08-23 03:46:44+00:00	Digital Dementia has set in	0	1	1
2013-08-23 23:03:21+00:00	@DuckDynastyAE #digital dementia	0	1	1
2013-08-23 23:03:27+00:00	Digital Dementia #trueThat	0	1	1
2013-08-24 01:50:00+00:00	"Digital dementia" #truth #si #DuckDynasty	0	2	4
2013-08-24 02:39:00+00:00	Duck dynasty quote of the week: "digital dementia!"	0	2	5
2013-08-24 03:28:49+00:00	??VonAllenTX: Driver's Ed instructor: "Put your hands at 10 and 2." Student: "What's 10 and 2?" #ageofdigital??aka digital dementia	0	1	2
2013-08-24 04:14:33+00:00	"Digital dementia." A nugget of gold from Duck Dynasty.	0	1	2
2013-08-24 17:44:49+00:00	Phil Robertson Phrase of the Day: Digital Dementia	0	3	7
2013-08-25 18:55:08+00:00	Surge in 'digital dementia' - Telegraph http://t.co/ptADr7at1J "deterioration of cognitive abilities"	0	2	4
2013-08-25 21:25:34+00:00	Digital dementia ms_allie jrev238 http://t.co/PXZ1n1eC05	0	1	2
2013-08-25 22:25:35+00:00	People today are plagued with digital dementia.	0	3	7
2013-08-26 01:19:32+00:00	#DuckDynasty "Digital Dementia."	0	1	2
2013-08-26 01:20:23+00:00	@DuckDynastyAE "Digital Dementia."	0	1	1
2013-08-26 01:47:30+00:00	I suffer from " digital dementia" too!! #phil #DuckDynasty	0	1	1
2013-08-26 18:37:31+00:00	"They are already suffering from digital dementia" -Duck Dynasty AMAZING SHOW!!! Haha	0.4	1	3
2013-08-27 00:47:12+00:00	Digital dementia!! Haha oh how I love @DuckDynastyAE!!!	0.392188	1	1
2013-08-27 07:50:12+00:00	They already suffering digital dementia lmao this show... #duckdynasty	0.3	3	8
2013-08-28 02:00:23+00:00	Listening to Hyosun Yoon from SK Planet in Seoul on the rise of digital dementia in Korean mobile users reliant on phones for memory	0	4	10
2013-08-28 20:46:09+00:00	VA|BESPOKE Fitness: Are You Suffering from "Digital Dementia"? http://t.co/Z2AM7KGcPf http://t.co/Wrser6axGw	0	3	8
2013-08-28 21:20:22+00:00	Latest: Are You Suffering from "Digital Dementia"? http://t.co/coRlPRUNyM #MensFitness	0.25	2	6
2013-08-28 22:30:37+00:00	'Digital dementia' on the rise as young people increasingly rely on technology instead of their brain http://t.co/EfxKErexKk via @MailOnline	0.05	2	4
2013-08-28 23:03:51+00:00	Will your kids suffer from digital dementia? http://t.co/keyHssY9TU	0	3	8
2013-08-29 01:39:56+00:00	Phil Robertson on his granddaughters: "They're all suffering from digital dementia." @DuckDynastyAE	0	3	7
2013-08-29 01:46:13+00:00	We would all have digital dementia according to Phil	0	3	8
2013-08-29 01:46:18+00:00	LMAO Phil. "They're already suffering from digital dementia. I'm gonna show em how to fish" hahaha	0.266667	2	4
2013-08-29 01:46:49+00:00	Digital dementia: when you forget how to do something because hey, let's face it, your iPhone does that.	0	1	1
2013-08-29 01:46:56+00:00	digital dementia #Philosophie	0	1	1
2013-08-29 01:53:18+00:00	Digital dementia! That's what Phil Robertson says kids suffer due to reliance on their digital devices and electronics. #duck #dynasty	-0.0416667	2	4
2013-08-29 01:55:20+00:00	I am a software salesmans suffering from digital dementia and I am selling WE pads! #duckdynasty	0	2	5
2013-08-29 02:12:39+00:00	I wonder if ADD and ADHD are symptoms of Digital Dementia? You have to love Phil Robertson. #DuckDynasty	0.25	2	5
2013-08-29 02:39:57+00:00	Top #Health #Fitness Are You Suffering from "Digital Dementia"? - Men's Fitness: Are You Suffering from... http://t.co/EuPFj7hCUm Pls RT	0.25	3	8
2013-08-29 03:32:22+00:00	@DuckDynastyQs the digital dementia comment, so true!!!	0.341797	1	1
2013-08-29 05:48:35+00:00	"They're already suffering from digital dementia." Love it! lol Name that quote.	0.475	1	3
2013-08-29 12:06:17+00:00	Do you suffer from digital dementia? http://t.co/C89xYsyXpn #paper #paperless	0	2	5
2013-08-29 12:50:36+00:00	@DuckDynastyAE and "digital dementia"!!!!!! That was hysterical!!!!	-0.5	1	1
2013-08-29 17:23:05+00:00	Are we all at risk of digital dementia? Japan thinks so &amp; will open #InternetFasting camps to stop it. http://t.co/VOAg81vGxt by @stuntbrain	0	1	1
2013-08-29 19:04:15+00:00	BlogsAre You Suffering from "Digital Dementia"? http://t.co/3ymxl3capC	0	1	3
2013-08-29 19:14:20+00:00	Digital Dementia, whipping out your phone every time you need an answer is hampering your ability to think http://t.co/DcIZYaHD2s	0	1	1
2013-08-30 03:52:47+00:00	Suffering from digital dementia.	0	1	1
2013-08-30 16:37:08+00:00	With digital dementia	0	3	8
2013-08-30 19:56:47+00:00	DEMENCIA DIGITAL / DIGITAL DEMENTIA - JORGE SECA MANFRED SPITZER (PAPERBACK) NEW: C $23.23End Date: Sunday Se... http://t.co/AQrxLSEZvN	0.0454545	1	1
2013-08-30 19:57:02+00:00	DEMENCIA DIGITAL / DIGITAL DEMENTIA - JORGE SECA MANFRED SPITZER (PAPERBACK) NEW http://t.co/zbdvjazxom	0.0454545	1	1
2013-08-31 05:27:20+00:00	Health: What is Digital Dementia? (Video): Devra Davis, PhD, Environmental Health Trust http://t.co/qKBtkokHir	0	2	5
2013-08-31 16:56:39+00:00	Are You Suffering from "Digital Dementia"? - ... http://t.co/Os52uhH8uq	0	1	3
2013-08-31 18:06:39+00:00	Digital dementia. That's what wrong with America today.	-0.25	2	4
2013-09-01 05:29:24+00:00	digital dementia...a young person's disease http://t.co/N5nvfXQxKL	0.05	2	4
2013-09-01 12:31:33+00:00	Energy Design - Digital Dementia Wreaks Havoc on Personal Relationships #constantcontact http://t.co/H6KMI4u5AF	0	2	5
2013-09-01 14:25:27+00:00	Men's Fitness: Are You Suffering from "Digital Dementia"? http://t.co/ylBB4QyGWj	0	2	6
2013-09-01 22:31:23+00:00	Men's Fitness - Feed - Are You Suffering from &amp;quot;Digital Dementia&amp;quot;? http://t.co/IsbHhFysSF	0	2	6
2013-09-02 01:16:07+00:00	I am suffering from digital dementia.	0	2	5
2013-09-02 01:18:58+00:00	I suffer from "Digital Dementia" #DuckDynasty @DuckDynastyAE	0	1	1
2013-09-02 01:24:21+00:00	He just said his granddaughters suffer from digital dementia. #DuckDynasty	0	2	5
2013-09-02 07:50:08+00:00	From Total Recall to digital dementia? Ars Electronica im Rueckspiegel der Kritik http://t.co/IMwBFeNCm8	0	2	4
2013-09-02 17:33:16+00:00	She said do you have a smartphone? I said yea she said well you're going to have digital dementia	0	3	8
2013-09-02 20:51:50+00:00	??AskDrMeredith: Will Your Kids Suffer From Digital Dementia? http://t.co/JcAr4OxziN??&lt;--WOAH	0	1	3
2013-09-02 22:43:19+00:00	Something to think about...."@JSerravallo: ??AskDrMeredith: Will Your Kids Suffer From Digital Dementia? http://t.co/MQDWZsaqGV??&lt;--WOAH"	0	3	8
2013-09-03 06:20:08+00:00	@OpTicMiDNiTE according to psychology students gamers suffer from "digital dementia" reducing their rl skills. Thoughts?	0	1	3
2013-09-03 21:15:49+00:00	Digital dementia? Digital devices "cause irreversible damage to children's brains." Pg 2 of this article: http://t.co/myZcK1FG21 @WORLD_mag	0	2	6
2013-09-04 16:20:55+00:00	@mr_numbers is indeed fascinating. All students to use digital textbooks by 2015. Digital dementia/progress.	0.233333	1	1
2013-09-04 20:09:56+00:00	What's digital dementia?Is it effecting U or your children?Want to risk it? http://t.co/N9Dcxor2kF #bcpoli #bced #bcndp #bcgp #bclibs #bcsta	0	3	8
2013-09-06 01:53:19+00:00	Suffering from digital dementia!	0	1	1
2013-09-06 15:37:35+00:00	From Total Recall to Digital Dementia - Ars Electronica 2013 http://t.co/ku4c47Qwcy	0	2	4
2013-09-06 18:23:55+00:00	From Total Recall to Digital Dementia - Ars Electronica 2013 http://t.co/NG7ryFTIOT	0	2	4
2013-09-06 20:13:37+00:00	Well put criticism of the art-and-technology mainstream scene http://t.co/Gjjp08R69t "From Total Recall to Digital Dementia"	0	3	8
2013-09-07 19:31:46+00:00	South Korean doctors warn smartphones cause 'digital dementia' http://t.co/hjyFM6L2mH via @digitaljournal	0	2	4
2013-09-07 22:54:06+00:00	Surge in 'digital dementia' via @Telegraph http://t.co/9VUgE7h6ds	0	3	7
2013-09-08 05:55:21+00:00	Doctors warn smartphone use could lead to 'digital dementia' http://t.co/DxgEYIQ140	0	1	3
2013-09-08 07:05:44+00:00	Doctors warn smartphone use could lead to 'digital dementia' http://t.co/r1bk09cb2n	0	1	3
2013-09-08 07:22:28+00:00	??RedmondPie: Doctors warn smartphone use could lead to 'digital dementia' http://t.co/91MaV7jubL??.. sono fottuto	0	2	6
2013-09-08 08:38:05+00:00	Doctors warn smartphone use could lead to digital dementia! Huh? What? ~yAdn S. P. I'm a very good driver!... http://t.co/nOnWg0VNO1	0.5	1	3
2013-09-08 10:50:18+00:00	Doctors and scientists are warning that the use of smartphones could lead to 'digital dementia' #wtf #disagree	-0.25	2	6
2013-09-08 14:45:03+00:00	Armin Medosch: "From Total Recall to Digital Dementia - Ars Electronica 2013" http://t.co/N1WomXMrBy #ars13	0	2	4
2013-09-08 16:42:09+00:00	@kyension I clearly suffers this! RT @RedmondPie Doctors warn smartphone use could lead to 'digital dementia' http://t.co/QVn6NRlLIs	-0.375	2	6
2013-09-08 19:38:03+00:00	Research Reveals Smartphones Cause Digital Dementia http://t.co/AOJf6iniak	0	3	7
2013-09-08 20:13:56+00:00	@AandGShow Research Reveals Smartphones Cause 'Digital Dementia' https://t.co/1OI5WY1cgL	0	2	6
2013-09-08 22:14:28+00:00	Doctors warn smartphone use could lead to 'digital dementia' http://t.co/tPnUWQJIIK #Health #Amman #Jo	0	1	3
2013-09-08 22:39:18+00:00	Just read an article on digital dementia with cell phones and technology. Leads to attention disorders, memory loss and lack of emotions....	0	2	6
2013-09-09 04:21:06+00:00	digital dementia....interesting	0	2	4
2013-09-09 10:10:05+00:00	RT @TaimurAsad: Doctors warn smartphone use could lead to 'digital dementia' http://t.co/OtRnAxBADK	0	1	1
2013-09-09 16:28:01+00:00	From Total Recall to Digital Dementia - Ars Electronica 2013 | The Next Layer | By Armin Medosch - http://t.co/zm3jfqrc9h	0	2	4
2013-09-09 22:49:21+00:00	Surge in 'digital dementia' http://t.co/kIkUH5UzJy via @zite	0	3	7
2013-09-10 04:48:38+00:00	Technology Causes Digital Dementia: http://t.co/YlO58rvuUr via @youtube Korean psychiatrist describes brain damage from phones	0	3	8
2013-09-10 08:32:13+00:00	Morning from @newstalkfm. Minister Leo Varadkar will be in studio, @ihrobertson will talk digital dementia plus lots more #PKNT from 10am	0.25	2	6
2013-09-10 08:58:36+00:00	'digital dementia' :O :O	0.0333333	1	1
2013-09-10 09:11:30+00:00	Wow digital dementia	0.05	3	8
2013-09-10 09:13:01+00:00	Are so much attached to ur phone? Do u easily forget things ? Then u r caught up with 'digital dementia' disease says a researcher	0.211111	1	2
2013-09-10 09:42:40+00:00	Surge in 'digital dementia' http://t.co/6Tkamm4GsV	0	3	7
2013-09-10 10:16:18+00:00	@patkennynt is talking about Digital Dementia. Is there truth behind the hype? #digital	-0.133333	1	1
2013-09-10 10:19:49+00:00	PatKennyNT discussing digital dementia - who is he anyway? #pknt	0	3	7
2013-09-10 22:45:03+00:00	Surge in 'digital dementia' via @Telegraph http://t.co/elYVyo7Clc	0	3	7
2013-09-11 00:17:21+00:00	No surprise about this RT??b_fitzsimons: Surge in 'digital dementia' via @Telegraph http://t.co/KofvbyxzQl??noelyc	0	3	7
2013-09-11 06:01:25+00:00	Research Reveals #Smartphones Cause "Digital Dementia" http://t.co/gUY8gRPYL1 (via @news360)	0	3	7
2013-09-11 12:12:36+00:00	Radio program debating 'digital dementia' - the impairing of the brain's ability to concentrate w/ technology use: http://t.co/OryqCSurdS	0	3	7
2013-09-11 20:12:32+00:00	Serious case of digital dementia!!!	-0.166667	3	8
2013-09-12 11:27:54+00:00	Digital Dementia - the memory problem plaguing teens &amp; young adults. My grandfather warned me of this 30 years ago http://t.co/qMBtjgMpFN	0.05	1	3
2013-09-12 11:40:15+00:00	So this is very interesting ... Digital Dementia is a new medical condition directly related to over usage of... http://t.co/41aTyKIm17	0.157273	3	8
2013-09-12 11:43:06+00:00	The woes of Digital Dementia - If you spend 7 or more hours on digital devices you are at risk:... http://t.co/hY3ojyGxpf	0.166667	3	8
2013-09-13 12:59:32+00:00	Children are now suffering from Digital Dementia - the over-reliance on Children are now suffering from Digital... http://t.co/Suv3BDN39m	0	1	3
2013-09-13 16:28:39+00:00	@nbguptill Thx for the headsup.#BCed promotes #BYOD which will create more Digital Dementia than ever https://t.co/peLowwjrRj #bcsta #bccpac	0.25	1	2
2013-09-14 10:01:31+00:00	Digital Dementia - Guidelines for educators regarding technology use in school settings #constantcontact http://t.co/ColGQ5JN5B	0	2	4
2013-09-14 12:00:12+00:00	Digital Dementia Could Be Affecting You - Men's Fitness http://t.co/x60xHjqmz6	0	1	1
2013-09-14 12:45:20+00:00	Digital Dementia - Guidelines for educators regarding technology use in school set | @scoopit via @ZoneinPrograms http://t.co/X6ezBIOt94	0	2	4
2013-09-14 13:57:20+00:00	Digital dementia - pop psychology term or a real worry? http://t.co/LyJs3CRHvY	0.1	1	1
2013-09-14 15:28:06+00:00	Digital Dementia ??Guidelines for educators regarding technology use in school settings http://t.co/tvPbBK1sNI	0	4	10
2013-09-15 19:20:49+00:00	defeating the digital dementia http://t.co/iW3tzJlFpk	0	1	1
2013-09-16 16:55:00+00:00	@bartlight she has digital dementia	0	1	2
2013-09-16 22:21:31+00:00	No, I'm just getting old -- Are You Suffering from "Digital Dementia"? http://t.co/4veZEFYREg	0.05	3	7
2013-09-17 15:06:54+00:00	Digital dementia...interesting topic....cause of lack of productivity, obesity and other ill health factors	-0.208333	2	4
2013-09-19 05:19:05+00:00	Phil: (talking about his granddaughters) They're already suffering from digital dementia! I'... #DuckDynasty #GetGlue http://t.co/K0pBe3biqf	-0.375	3	7
2013-09-19 05:22:56+00:00	Watching #DuckDynasty Phil:"These kids have digital dementia" #truth My kids have same problem	0	3	8
2013-09-19 16:53:52+00:00	@philosophytweet: Maybe the ultimate sign of digital dementia where someone has time to parody a quote site? @NotPhilosophyT	0	1	1
2013-09-22 23:26:56+00:00	Digital Dementia and Our Children...a must read for everyone! http://t.co/QqJMjHd1Hh	0	1	1
2013-09-23 02:10:04+00:00	"Digital Dementia" "Magic Martin" "Purnurple" - I think I regret not watching Duck Dynasty until this week. Now, let's pray. #GoodTV #Si	0.25	1	3
2013-09-24 21:00:09+00:00	With reliance on cell phones &amp; other technology, fewer people use their brain. This is what leads to digital dementia http://t.co/HUbXCC2Ok6	-0.0625	3	8
2013-09-25 13:38:34+00:00	Could You or Someone You Love Have Digital Dementia? Read more at my blog today - http://t.co/UMlTS4VpVb	0.333333	1	1
2013-09-25 17:50:12+00:00	@GarDeady I think they call that digital dementia, only if you do it more than once though :)	0.25	4	9
2013-09-25 22:02:31+00:00	Could You or Someone You Love Have Digital Dementia? http://t.co/HHhM1paBIO via #constantcontact	0.25	1	1
2013-09-26 04:35:11+00:00	Digital dementia explained: http://t.co/Td3tNqMmU2 #Dementia	0	1	1
2013-09-26 20:30:19+00:00	Be curious what my Ed Tech brethren think of this - Digital Dementia ??Guidelines for educators regarding tech use http://t.co/K67ja4Bk5p	-0.05	4	10
2013-09-26 21:12:52+00:00	Weepod !! Digital dementia!! Can't stop laughing #duckdynasty	0	3	8
2013-09-26 21:15:49+00:00	"The grandchildren are already suffering from digital dementia." #DuckDynasty #areyouin @HISTORYUK	0	1	3
2013-09-30 04:47:12+00:00	my kids suffer from digital dementia...	0	2	6
2013-10-01 10:51:09+00:00	I'm not alone in thinking this constant Tweeting, Texting, Emailing is contributing to a kind of 'Digital Dementia' http://t.co/5mkL077BhR	0.2	2	5
2013-10-01 12:42:00+00:00	@Grazia_Live Hey - how can i order an old issue or see an article that's not on your website? About digital dementia by C Thorp, 8th July	0.05	1	2
2013-10-01 12:43:12+00:00	@thorpers Hey - how can i see an old article you wrote for Grazia on 8th July about digital dementia? Not on their website anywhere	0.05	1	2
2013-10-01 16:20:52+00:00	Pssst, These people sending radiation &amp; hazardous rays to give me digital dementia or to blind me. Step it up. How is it that you care?	0.0333333	3	7
2013-10-02 14:34:26+00:00	Surge in 'digital dementia' : People so reliant on electronics, they can't remember everyday details | @Telegraph http://t.co/4oF2Q9zuPt	-0.1	2	4
2013-10-02 14:37:01+00:00	Surge in 'digital dementia' : People so reliant on electronics, they can't remember everyday details | @Telegraph http://t.co/P2RZ18tKrJ	-0.1	2	4
2013-10-02 23:08:13+00:00	Could You or Someone You Love Have Digital Dementia? http://t.co/Bp6qDnPO3T via #constantcontact	0.25	1	1
2013-10-04 12:53:37+00:00	Digital dementia - http://t.co/NPcUdZa9Y4	0	1	1
2013-10-04 21:55:29+00:00	Digital Dementia ??Guidelines for educators ... - Moving to Learn | @scoopit http://t.co/bbcHBhxvsL	0	4	10
2013-10-06 07:19:09+00:00	Realised today that I am using Twitter as a way of bookmarking good articles; if I don't I forget where they are. Hello Digital Dementia?	0.35	3	7
2013-10-08 02:58:14+00:00	@moechrome odd. I responded to that first thing today but don't see it anywhere now? She's right though... digital dementia.	0.0922619	1	2
2013-10-08 11:52:04+00:00	Digital Dementia ??A New And Growing Threat To Brain http://t.co/N4F8761EiS #mentalhealth	0.0681818	1	1
2013-10-08 19:55:20+00:00	'Digital dementia' on the rise as young people increasingly rely on technology instead of their brain http://t.co/941niWbgH5	0.05	2	4
2013-10-08 19:56:44+00:00	'Digital dementia' on the rise as young people increasingly rely on technology instead of their brain http://t.co/HA2h8WcwJb	0.05	2	4
2013-10-09 01:14:28+00:00	'Digital dementia' on the rise as young people increasingly rely on technology instead of their brain http://t.co/wGNufBEbEB	0.05	2	4
2013-10-09 10:28:50+00:00	'Digital dementia' on the rise as young people increasingly rely on technology instead o their brain http://t.co/9ZGRbF1XBV via @DailyMailUS	0.05	2	4
2013-10-10 04:19:13+00:00	Experts blame technology for 'digital dementia'. The number of people aged between 10 and 19 who use http://t.co/koYL3wWuGl	-0.05	1	1
2013-10-10 13:13:34+00:00	'Digital dementia' on the rise as young people increasingly rely on technology instead of their brain. Doctors... http://t.co/0XrRsfV8eV	0.05	2	4
2013-10-11 00:32:31+00:00	'Digital dementia' on the rise as young people increasingly rely on technology instead of their brain http://t.co/3xRuZ0AC6S via @DailyMailU	0.05	2	4
2013-10-11 21:11:50+00:00	Digital Dementia. Technology decreasing cognitive ability: http://t.co/Nm2fmpoz3P via @DailyMailUS	0	1	1
2013-10-13 00:05:44+00:00	'Digital dementia' on the rise as young people increasingly rely on technology instead of their brain | Mail Online http://t.co/kY9MJiAFXB	0.05	2	4
2013-10-13 03:00:00+00:00	Check out "What is digital dementia" - with the brilliant Devra Davis, PhD, Environmental Health Trust http://t.co/Uy4wZ18IE2	0.45	1	1
2013-10-13 05:31:08+00:00	@prasanto oops, I've forgotten what I wrote and why I wrote it. Digital dementia.	0	1	1
2013-10-13 18:29:25+00:00	"Once again it goes to show, showing up is half the battle." (Unless you're in Congress) Digital Dementia http://t.co/zivW1G7TfH @smolinsky	-0.0833333	1	2
2013-10-14 05:16:23+00:00	Worried about Dementia? How about Digital Dementia caused by your use of technology? http://t.co/qmKukEJ2h2 ~RT @DevraLeeDavis @YouTube	0	3	8
2013-10-14 23:01:20+00:00	Will moving to a Cashless #Economy contribute to Digital Dementia? My NEW radio itvw w/ ABC Radio: http://t.co/Oy0z4g7Jmf #future	0.0454545	3	7
2013-10-15 08:10:03+00:00	Listen: Are we at risk of #digital dementia? @malfletcher discusses the impact of the cashless economy http://t.co/inTDoDtFpI	0	3	7
2013-10-15 19:18:26+00:00	South Korean doctors warn smartphones cause 'digital dementia' http://t.co/ry5jmen4sj via @digitaljournal	0	2	4
2013-10-15 20:09:59+00:00	He would probably say I'm a digital dementia suffering yuppy girl, I don't care, Phil is my favourite! @Duck_Commander @williebosshog	0	2	5
2013-10-16 00:15:33+00:00	Digital Dementia #DuckDynasty #Phil	0	1	1
2013-10-17 18:19:37+00:00	Are you at risk for Digital Dementia? A Georgia teen is bringing awareness to this problem. http://t.co/CE9qwJAe1W via @wordpressdotcom	0	1	3
2013-10-18 03:22:00+00:00	Is digital dementia hurting kids? http://t.co/80P1kxxxOL	0	2	5
2013-10-18 14:32:23+00:00	The Rise of Digital Dementia: Protecting Yourself and Your Clients http://t.co/zMz9fxEQHB	0	4	10
2013-10-18 18:30:26+00:00	Will moving toward a cashless #economy add to Digital Dementia? My ABC radio intvw: http://t.co/Oy0z4g7Jmf #future #dementia	0	3	7
2013-10-18 19:38:14+00:00	Digital Dementia: Researcher Warns Against Google &amp; Co. http://t.co/ViRoIfuZq3	0	1	3
2013-10-19 06:44:22+00:00	Digital Dementia: Researcher Warns Against Google &amp; Co. https://t.co/JQT2BjBOZk	0	1	3
2013-10-24 00:16:30+00:00	"Digital Dementia" - Phil @DuckDynastyQs	0	2	4
2013-10-24 00:16:49+00:00	"They're suffering from digital dementia" Phil #duckdynasty	0	1	3
2013-10-24 00:17:44+00:00	We suffer from "digital dementia" Duck Dynasty	0	3	8
2013-10-24 04:17:49+00:00	We all suffer from digital dementia	0	3	8
2013-10-24 06:00:07+00:00	Lately, are you feeling really forgetful? It might be 'digital dementia'. #mlphealth Read more here: http://t.co/kwv3bxa8YT	0.025	2	6
2013-10-25 17:47:43+00:00	"My granddaughters are suffering from digital dementia. It's time to teach them how to fish." -Phil Robertson	0	1	1
2013-10-29 13:18:12+00:00	South Korean doctors warn smartphones cause 'digital dementia' http://t.co/VF0TNZeTbp via @digitaljournal	0	2	4
2013-10-29 14:26:22+00:00	@DrRichardBesser @GMA Very interested in this study. Have you heard of Dr Manfred Spitzer's book "Digital Dementia" #Screentime	0.1625	1	2
2013-10-29 14:31:50+00:00	New #IntelligentMedicine podcast: Cell phone risks and digital dementia-should kids be on an electronic media diet? http://t.co/N0iH8ooJ9B	0.0681818	2	4
2013-10-30 02:12:34+00:00	Enjoying the new phone #digital dementia	0.212121	2	5
2013-11-02 10:13:16+00:00	Joggers. I envy them for their stamina. I just may have digital dementia for staying in front of the computer for too long.	-0.025	4	9
2013-11-04 17:23:59+00:00	Surge in 'digital dementia' http://t.co/PgWB8xU10w	0	3	7
2013-11-06 14:35:50+00:00	Brits suffer digital dementia for #mobiles! http://t.co/JShpU3NEm1 Are we all mad?	-0.3125	1	3
2013-11-06 14:35:55+00:00	Brits suffer digital dementia for #mobiles! http://t.co/EEI7GzK19z Are we all mad?	-0.3125	1	3
2013-11-06 21:03:39+00:00	Health Care Digital Dementia: Researcher Warns Against Google &amp; Co. Raquel Forster, Editor, Credit Suisse... http://t.co/yT91IqTdJl	0	2	5
2013-11-07 06:29:56+00:00	@B_Sheridan @intrepidteacher A lot of Dutch teachers against tech in schools and are pushing ideas of German researcher on digital dementia.	0	1	2
2013-11-07 09:37:43+00:00	Digital Dementia: Manfred Spitzer Warns Against Google &amp; Co. https://t.co/bIlPAuvnzg	0	2	5
2013-11-07 22:11:45+00:00	@ChadGibby if you are on your electronic device to much you can develop digital dementia #killedbytwitter	0.1	2	4
2013-11-08 08:00:33+00:00	Digital dementia in the flesh @jjparkz http://t.co/51XkDCxxKv	0	1	1
2013-11-12 16:05:01+00:00	Overuse of technology is leading to "digital dementia": http://t.co/2ZEsu3c7Vu	0	3	7
2013-11-12 18:23:48+00:00	Overuse of Technology Can Lead to 'Digital Dementia' | @scoopit via @ChelsiaHart http://t.co/QWkttI5Xs3	0	3	7
2013-11-12 20:00:10+00:00	Read how technology is leading to digital dementia: http://t.co/NHy6An81oP	0	3	7
2013-11-12 21:58:52+00:00	Overuse of Technology Can Lead to 'Digital Dementia' http://t.co/zpdfF8GA87 via @Alzheimersnet	0	3	7
2013-11-13 00:31:07+00:00	Have you got Digital Dementia? Can't put down your smartphone, always connected? Read some tips &amp; thoughts from me... http://t.co/koHSnoF4ke	-0.0777778	4	10
2013-11-14 15:51:40+00:00	"Frontal cortex in brain develops bigger when you have more friends and a bigger network" - by Manfred Spitzer 'Digital Dementia' at #BS13	0.125	1	2
2013-11-16 10:21:10+00:00	Digital Dementia: People check their smartphones on average 150x per day.	-0.075	2	6
2013-11-16 20:35:00+00:00	Do you have digital dementia? http://t.co/1dMugoNSiD	0	1	1
2013-11-17 17:15:01+00:00	What is digital dementia and do you have it? http://t.co/3m9ROihI20	0	1	1
2013-11-18 19:46:31+00:00	Great article @tomcheshire @WiredUK technologies affect on kids cognitive abilities....digital dementia or champions of multitasking?	0.8	1	1
2013-11-19 15:15:01+00:00	Do you have 'digital dementia'? http://t.co/1dMugoNSiD	0	1	1
2013-11-20 17:52:31+00:00	RT @AmericaNowNews: Have you heard of digital dementia? Can what you do now hurt you later? http://t.co/7g5Xj8ByqW http://t.co/TKJn3NIUDn	0	3	7
2013-11-21 07:23:46+00:00	Does overuse of electronic devices cause digital dementia? http://t.co/wSwPlqHBHn #cognitiveability #sherrodtip	0	1	1
2013-11-21 13:30:05+00:00	@AmericaNowNews: Have you heard of digital dementia? Can what you do now hurt you later in life?... http://t.co/6epeFqvV0A	0	1	1
2013-11-21 16:26:26+00:00	Do you have digital dementia? Watch this. http://t.co/dHpjCOAPfb	0	1	1
2013-11-21 17:54:14+00:00	Board Chairman Fears Teens are Facing 'Digital Dementia' http://t.co/kXo0nNIc6H #dementia #health	0	1	1
2013-11-22 16:02:25+00:00	Arlington leader: Teens at risk of "digital dementia": http://t.co/lZD1wOjZ7E	0	1	1
2013-11-23 00:15:42+00:00	RT @sungazettenews: Arlington leader: Teens at risk of "digital dementia": http://t.co/9qTZq4s98t	0	3	7
2013-11-23 01:42:43+00:00	Just favorited "Darkside vs Dj Tron - Digital Dementia 92 minutes" Cloudcast by The Institute Midwest on Mixcloud http://t.co/tk4l8cjTlE	0	2	6
2013-11-23 01:42:43+00:00	Video: Just favorited Darkside vs Dj Tron - Digital Dementia 92 minutes by The Institute Midwest on Mixcloud http://t.co/MZabW5NLd6	0	2	5
2013-11-25 09:50:18+00:00	Digital Dementia karena Gadget: Sebuah studi di Korea Selatan (seperti dilansir The Telegraph) ba... http://t.co/1a5om0dpPk @GHIndonesia	0	1	1
2013-11-25 11:02:50+00:00	Digital Dementia karena Gadget http://t.co/6uXRvgNX1Q	0	1	2
2013-11-25 17:17:46+00:00	Digital Dementia karena Gadget http://t.co/S6Qwltacrs via @GHIndonesia	0	1	2
2013-11-26 09:00:14+00:00	Digital Dementia karena Gadget, baca beritanya di http://t.co/on4RRH0dPX	0	1	2
2013-11-27 18:09:37+00:00	@LaurenJauregui Digital dementia......	0	1	2
2013-11-28 08:30:31+00:00	How bad is your digital dementia? ??like the absolute worst http://t.co/NN5DiraBZs	-0.375	1	1
2013-11-28 19:44:24+00:00	Oh heck #digital dementia	0	3	7
2013-11-29 01:10:44+00:00	My mom now has digital dementia. It's a problem.	0	2	6
2013-11-29 08:02:31+00:00	Lately, are you feeling really forgetful? It might be 'digital dementia'. #mlphealth Read more here: http://t.co/uLSydMimxM	0.025	2	6
2013-11-30 02:32:42+00:00	#America Stop beaming hazardous rays,UVrays on my skin,ruining my eyes.It causes macular degeneration,glaucoma,digital dementia, &amp; cataract	0.6	1	2
2013-12-01 10:35:16+00:00	Did you care when i have been saying that they're putting lasers on my eyes,face&amp;could lead to blindness,glaucoma digital dementia,cataracts	0	1	1
2013-12-03 00:20:24+00:00	Our students are "sharing with a community that does not forget. There is no such thing as digital dementia." Dr. Ryan Hartman	0	4	9
2013-12-03 03:21:56+00:00	i suffer from "digital dementia"	0	1	1
2013-12-03 06:16:59+00:00	"Digital Dementia." - Phil	0	1	2
2013-12-04 16:30:20+00:00	Put your phone down now, before Digital Dementia sets in http://t.co/JdFgkPZn1y	-0.0777778	3	7
2013-12-04 18:19:06+00:00	Hear about "digital dementia" from Dr Devra Davis on http://t.co/yCiWuaELlB right now.	0.142857	2	5
2013-12-05 11:44:12+00:00	Society's Child: South Korea: Surge in 'digital dementia': Doctors in South Korea are reporting a surge in "di... http://t.co/p9ZX8kckib	0	3	8
2013-12-05 12:04:34+00:00	South Korea: Surge in 'digital dementia' -- Society's Child -- http://t.co/QzL18EN6GG http://t.co/4BZakvEMai	0	2	4
2013-12-05 12:09:57+00:00	New 'digital dementia' plaguing young tech users | Fox News http://t.co/qQOigGHG5J via @foxnewshealth	0.0787879	2	5
2013-12-05 12:36:54+00:00	South Korea: Surge in 'digital dementia' http://t.co/JIrEEBtAQB #news	0	2	4
2013-12-05 12:36:54+00:00	South Korea: Surge in 'digital dementia': Doctors in South Korea are reporting a surge in "digital dementia" a... http://t.co/sWKlxfowIg	0	2	4
2013-12-05 12:36:54+00:00	South Korea: Surge in 'digital dementia': Doctors in South Korea are reporting a surge in... http://t.co/uX1g1w2Nll via @Signs_of_the_Ti	0	2	4
2013-12-05 13:09:28+00:00	South Korea: Surge in 'digital dementia' -- Society's Child -- http://t.co/veBvWs1aEI http://t.co/b4MAziipYr	0	2	4
2013-12-05 13:16:26+00:00	South Korea: Surge in 'digital dementia' http://t.co/Fx53TVruFz via @feedly	0	2	4
2013-12-05 16:34:47+00:00	South Korean doctors warn smartphones cause 'digital dementia' http://t.co/3RSztyYUz6 via @digitaljournal	0	2	4
2013-12-06 03:09:06+00:00	South Korea: Surge in 'digital dementia'. http://t.co/4FzzDRoXf6 http://t.co/FbcdnXZxMm	0	2	4
2013-12-06 18:06:22+00:00	DiscloseTVfb South Korea: Surge in 'digital dementia': South Korea: Surge in 'digital dementia'South Korea: Su... http://t.co/vOi1ZVIKdt	0	2	5
2013-12-08 14:55:07+00:00	Does overuse of electronic devices cause digital dementia http://t.co/Dbt8y6whzg	0	2	4
2013-12-09 10:15:24+00:00	Have you got Digital Dementia? Can't put your smartphone down, always connected? Read some thoughts from me #digital http://t.co/yYbmDPOzyl	-0.0518519	2	6
2013-12-10 08:31:32+00:00	@irishinbritain MT @darrencaveney: RT @comms2point0: Digital dementia summit by @AnnaHepburnDH http://t.co/H4FtFT6CQG #G8dementia @DHgovuk	0	1	2
2013-12-10 18:34:00+00:00	Look out for my new cd "digital dementia" all instrumentals ....make you slap your producer ! Jan 1st 2014 !	0.0681818	2	6
2013-12-12 08:42:45+00:00	I wonder what Manfred Spitzer (author Digital Dementia) finds of the "iPotje" (http://t.co/nIbEPtANpV) http://t.co/wFPGcyFY6c	0	2	5
2013-12-12 08:58:57+00:00	Look out for @ProfessaBeats new cd "digital dementia" all instrumentals ....make you slap your producer ! Jan 1st 2014 !	0.0681818	2	6
2013-12-12 15:30:36+00:00	This is a smart look at the growing problem of "digital dementia" and what you can do to prevent it. #digitaldementia http://t.co/h8TE2tA62c	0.107143	4	10
2013-12-15 12:25:54+00:00	South Korea: Surge In 'digital Dementia': http://t.co/V4PMojlRTs	0	2	4
2013-12-16 02:43:57+00:00	Manfred Spitzer: Digital Dementia.	0	2	6
2013-12-16 05:47:12+00:00	Digital dementia? Haha!	0.125	2	5
2013-12-17 20:30:03+00:00	Are you reading this on a tablet or smartphone? Overuse of digital technology can lead to 'digital dementia'. http://t.co/1dMugoNSiD	0	2	6
2013-12-19 10:05:31+00:00	Study found that those who rely heavily on technology may suffer deterioration in cognitive abilities - "digital dementia"	-0.1	1	1
2013-12-19 11:02:57+00:00	"Digital Dementia" A scary possibility, a possible reality. http://t.co/B2y5JVvXXE	-0.166667	1	1
2013-12-19 12:05:44+00:00	Avoid "digital dementia" by talking more, texting less or by memorising directions &amp; turning off your GPS	0.111111	4	9
2013-12-23 02:17:51+00:00	Suffering from digital dementia. #philrobertson #duckdynasty #digitaldementia	0	1	1
2014-01-03 03:37:30+00:00	@ARJWright Apologies. I tried an experiment in digital dementia a few months back and it has come back to haunt me.	-0.05	1	1
2014-01-06 23:32:07+00:00	@frabcus There is an old post lost to digital dementia that explains why B2B is different &amp; the yet the same as B2C...	0.025	1	1
2014-01-08 22:24:18+00:00	Beware of digital dementia! Your addiction to technology is killing your brain. http://t.co/Td3tNqMmU2	0	2	6
2014-01-09 04:38:13+00:00	W T F okay so my writing class teache told us that some japanese scientist discovered a disease called digital dementia....	0.166667	3	8
2014-01-10 09:43:37+00:00	Digital Dementia ... My best work yet ... Droping soon! ! !	0.5	1	3
2014-01-13 02:50:12+00:00	I'be been on Twitter for 10 minutes and I'm already suffering from Digital Dementia !!!!!	0	2	5
2014-01-15 08:09:24+00:00	Digital dementia http://t.co/0Bm9ch19Xh	0	1	1
2014-01-16 02:47:12+00:00	"I'm gonna make an attempt to bond with my grand daughters, they are already suffering from digital dementia"- Phil	0.25	1	3
2014-01-19 23:29:50+00:00	Digital Dementia: Researcher Warns Against Google &amp; Co. - Global Trends - Credit Suisse http://t.co/aEscA5TucC	0	2	5
2014-01-20 19:19:36+00:00	As this generation ages, I wonder what form digital dementia will take.	0	1	1
2014-01-22 17:57:48+00:00	I would be more than happy to talk to the press about @reidplummer poster child for Cyber Bullying and Digital Dementia.	0.433333	2	5
2014-01-22 19:49:09+00:00	#Digital Dementia:Dementia is a disease that typically affects the elderly.	-0.0833333	1	2
2014-01-24 23:51:28+00:00	@SexyAssedMan Digital dementia haha and no wayyyyyy. Return of the Jedi is the best!!!! You like the new Star Trek movies?	0.334091	1	2
2014-01-25 19:31:11+00:00	The cure for digital dementia? How about #print http://t.co/QqekfNoqIo	0	4	10
2014-01-26 20:24:04+00:00	Digital dementia: The memory problem plaguing teens and young adults | Fox News http://t.co/bqI4lLVAFm via @foxnewshealth	0.05	1	3
2014-01-27 16:02:50+00:00	Attention: You Might Be at Risk of Digital Dementia! http://t.co/9CmFZX49SG #SocialMedia #mobile #digitaldementia	0	1	1
2014-01-28 18:15:36+00:00	@djwhalen1 'Digital dementia,' or decrease in overall cognitive skills hurt youth http://t.co/L1W3INC8oZ - had no idea	0	1	1
2014-01-31 02:03:51+00:00	@lbpint Nope that means you are at risk of developing Digital Dementia. My next startup is aimed at helping you recover :)	0.166667	4	9
2014-02-04 16:29:55+00:00	digital dementia it is. i think. hahah #charchar	0	1	1
2014-02-05 13:35:42+00:00	'Digital dementia' on the rise as young people increasingly rely on technology instead of their brain http://t.co/nyXcc1GteY via @MailOnline	0.05	2	4
2014-02-07 20:34:53+00:00	Digital Dementia Wreaks Havoc on Personal Relationships http://t.co/2hqlBtbwlL	0	1	1
2014-02-09 00:33:15+00:00	@LindsayThomasJr @deerhuntingmag Kids outdoors, priceless! Get away from the digital dementia!	0.5	1	2
2014-02-09 20:04:59+00:00	Surge in 'digital dementia' amount youth that is on computer devices 7+ hrs a day - Telegraph http://t.co/sJp7eePd2e	0	3	7
2014-02-09 20:06:48+00:00	"@Michelle9647 Surge in 'digital dementia' amount youth that is on computer devices 7+ hrs a day - Telegraph http://t.co/ULNJKefYgq	0	1	1
2014-02-09 20:16:25+00:00	Surge in 'digital dementia' | via @Telegraph http://t.co/yaLcYanTbN	0	2	4
2014-02-10 17:07:41+00:00	Talking Germany - Manfred Spitzer, Neuroscientist http://t.co/Aqbt13bBXZ via @dw_english digital dementia	0	3	8
2014-02-11 22:26:32+00:00	An interesting short MIT article... One should also read 'Digital Dementia' ('Digitale Demenz') by... http://t.co/t3kJYLQ0lV	0.166667	1	1
2014-02-14 00:46:47+00:00	Digital dementia lol	0.4	1	1
2014-02-14 00:47:04+00:00	Suffering from digital dementia #technology #thenewworld	0	1	1
2014-02-15 02:21:48+00:00	I understand that multitasking may make it more difficult to concentrate, I am not with the idea of "digital dementia" #tooserious #rh1000	0	3	7
2014-02-15 09:23:51+00:00	Professor: - Children googles themselves to digital dementia http://t.co/RTUpK4s9ui	0	3	7
2014-02-15 12:51:32+00:00	Digital dementia. Can't get off my phone.	0	4	9
2014-02-16 03:02:45+00:00	Children are googling themselves to digital dementia(search engines) destroying memory.Neurobiologist warns.	-0.1	1	3
2014-02-16 16:01:21+00:00	TheTelegraph - Surge in 'digital dementia' among young people http://t.co/tWOM8YQzks #Steiner #Waldorf	0.05	3	8
2014-02-17 17:52:29+00:00	@tomcheshire working on a piece about Digital Dementia. Keen to hear your thoughts. What is the best way to contact you?	0.5	1	1
2014-02-19 15:34:17+00:00	Attn media: Stop beaming hazardous rays , xrays &amp; radiation on my eyes &amp; skin. It's hurting my eyes &amp; causes glaucoma &amp; digital dementia.	0.3	1	1
2014-02-20 01:04:08+00:00	@ET My problem is temporary. It's from these radiation Xrays &amp; hazardous rays the beam on my face that causes digital dementia, not forever	0.3	1	3
2014-02-20 01:39:15+00:00	@USCongressTwts @DNC @RNC @GOP @BarackObama who is beaming radiation &amp;hazardous rays on my face&amp;eyes.It gives u glaucoma&amp;digital dementia.	0	1	2
2014-02-20 20:39:07+00:00	@GOP @DNC @RNC @BarackObama @uscongress Also stop beaming hazardous rays, radiation, UVrays on my face,You can get digital dementia&amp;glaucoma	0.3	1	2
2014-02-22 00:42:09+00:00	@Vaguery digital dementia?	0	1	1
2014-02-26 09:32:30+00:00	In the era of digital dementia, from McCann Agency: Hip Hop advertising idea @ #digitalforum14 http://t.co/jv284ED9Zb	0	2	5
2014-02-26 14:52:46+00:00	Digital dementia: The memory problem plaguing teens and young adults | Fox News http://t.co/G3sUVgB4jA via @foxnewshealth	0.05	1	3
2014-02-26 15:53:13+00:00	@GregAbbott_TX Can we find out who is beaming #hazardous&amp; #xrays,radiations on my skin&amp;to stop them.It causes digital dementia #glaucoma	0	1	2
2014-02-28 17:11:02+00:00	Fascinating, are we suffering fro Digital Dementia? http://t.co/0hVlf5nc4q	0.35	2	5
2014-03-02 01:13:42+00:00	MT 'Digital dementia' on rise as young people rely on #tech instead of brain: http://t.co/60nTalonhU via @MailOnline #mentalhealth	0.05	2	6
2014-03-02 12:00:26+00:00	In South Korea, doctors call it "digital dementia." People are increasingly having difficulties staying focussed. http://t.co/mNuioazDb5	0	2	5
2014-03-03 10:52:27+00:00	South Korean doctors report emergence of "digital dementia" in those reliant on electronic devices #DandCS http://t.co/6HinMUhSOA	0	2	4
2014-03-03 18:05:39+00:00	UPCOMING LECTURE: Digital Dementia: What We and Our Children are Doing to our Minds Thurs March 6: http://t.co/GOkr1o1PkX	0	1	2
2014-03-04 16:21:32+00:00	@marissamayer Someone said@FB that it's @yahoo that beaming hazardous rays,radiation on me from my computer,causes digital dementia,glaucoma	0.3	1	2
2014-03-04 16:24:15+00:00	@marissamayer Attn media:Stop beaming hazardous rays &amp; radiation on me. It causes digital dementia&amp;glaucoma&amp;&amp;if i find out,u will implicated	0.0666667	1	2
2014-03-04 16:45:00+00:00	@GOP @DNC @RNC @WhiteHouse @USCongress @SenatorReid @OBamaStop beaming hazardous rays&amp;radiation on my face,causes digital dementia&amp;glaucoma.	0.3	1	2
2014-03-05 11:06:30+00:00	#Iran #Russia Who is beaming hazardous rays,radiation on my face f my computer.It causes digital dementia&amp;glaucoma&amp;leads to blindness.#Putin	0.3	1	2
2014-03-05 19:32:08+00:00	TOMORROW: Digital Dementia: What We and Our Children are Doing to our Minds Thurs March 6: http://t.co/Ud4SvssCRN	0	2	4
2014-03-06 00:36:15+00:00	@wfaa @WFAAalexa @johnmccaa Stop beaming rays&amp;radiation on my face. It causes blindness&amp;glaucoma&amp;digital dementia, Stop or throw u in jail.	-0.1	1	2
2014-03-06 17:13:00+00:00	Not-To-Be-Missed talk today @ 4:30pm in Olin 105: "Digital Dementia". Thought-provoking &amp; life-changing. Truly, Be There &amp; #BeSouthwestern!	0.25	3	7
2014-03-06 19:12:29+00:00	Can't wait to go to the Digital Dementia talk at 4:30 in Olin! #besouthwestern #shillinglecture	0	1	1
2014-03-06 19:32:28+00:00	Neuroscientist Dr. Manfred Spitzer is giving a talk @SouthwesternU today on 'digital dementia' in kids http://t.co/qxRD04DGdm	0	2	6
2014-03-06 22:36:26+00:00	Getting my learn on at the lecture about Digital Dementia (@ F.W. Olin Building) http://t.co/yoTMfCkExC	0	2	5
2014-03-07 09:28:44+00:00	Are we raising kids to have 'digital dementia?' http://t.co/cu9dgrrXv6	0	1	1
2014-03-07 12:21:54+00:00	Are we raising #genz with #digital dementia? Fair chance we are!! http://t.co/twKFv91zAK	0.5	1	1
2014-03-07 15:19:22+00:00	Are we raising a generation with 'digital dementia'? #technology #childhood #parenting http://t.co/s8rpKMgj37 via @canberratimes	0	1	1
2014-03-07 15:40:04+00:00	Are we raising a generation with digital dementia? [Seriously, Are We?]... http://t.co/E8v0cbvYE8	-0.166667	1	1
2014-03-07 15:48:47+00:00	Are we raising a generation with digital dementia? [Seriously, Are We?] http://t.co/NUVtBzJXl6 via @smh??https://t.co/zqdHa3GiDX	-0.166667	1	1
2014-03-07 18:28:37+00:00	Are we raising a generation with #digital dementia? #interesting #edchat #education http://t.co/WQgRZk8xxd	0.25	1	1
2014-03-07 20:29:40+00:00	Are you setting yourself up for digital dementia?: After a long day of chores, work, running the kids around a... http://t.co/AKClJZkXt8	-0.025	1	1
2014-03-07 22:22:27+00:00	Are we raising a generation with digital dementia? #health http://t.co/BFigihGGXq	0	1	1
2014-03-08 05:34:51+00:00	"Digital dementia" or, a rehash of every other 'concerned doctor' article over kids spending time on their N64/SNES/NES/Atari.	-0.0583333	1	3
2014-03-08 08:10:59+00:00	Are we raising a generation with digital dementia? Interesting discussion http://t.co/cI9SFuJSjt	0.25	1	1
2014-03-08 17:45:03+00:00	Author: Kids at risk of 'digital dementia' - Columbus Dispatch http://t.co/cbIpw0Oh26	0	1	1
2014-03-10 01:30:14+00:00	#MondayPonder - Are we raising a generation with #digital dementia? http://t.co/gIhVCpjtdG @smh	0	1	2
2014-03-10 01:39:44+00:00	Digital dementia in digital hell.	0	1	1
2014-03-10 03:28:42+00:00	#DC508 Digital dementia problems with the digital natives http://t.co/WVqymfrxgq	0	1	3
2014-03-10 04:38:03+00:00	Digital dementia, mental illness: "Why Handheld Devices Should Be Banned for Children Under the Age of 12" http://t.co/vWbwbkmCow	-0.05	2	6
2014-03-10 05:24:44+00:00	Are we raising kids to have 'digital dementia'? - Dayton Daily News http://t.co/Qn1hAw6TZi - #raising #children	0	1	1
2014-03-10 05:59:35+00:00	Ponder! RT @RaisingGr8Kids: Are we raising kids 2 hv digital dementia? - Dayton Daily News http://t.co/wJssEWWu6L - #raising #children	0	3	7
2014-03-10 12:12:43+00:00	Author: Kids at risk of 'digital dementia' - Columbus Dispatch http://t.co/ICChhHQ4Kc #dementia	0	1	1
2014-03-10 12:24:23+00:00	??CrankyPappy: A tweet is brain candy, but too many tweets leads to digital dementia.??,impamelaclaudio_x000D_ https://twitter.com/CrankyPappy,2014-03-10 12:23:49+00:00,241273903,A tweet is brain candy	0.25	3	7
2014-03-10 13:31:54+00:00	Too much screen time -&gt;Digital Dementia for kids. And adults? http://t.co/X6LQxh09n8	0.2	2	4
2014-03-10 17:55:37+00:00	@danthat dskalfnDLKJDhajkj sorry - i seem to have attracted digital dementia.	-0.25	1	1
2014-03-10 19:14:11+00:00	FOMO, Digital Dementia, and Our Dangerous Experiment ~ http://t.co/3AqvkQsfRc via ExploreJournal ---&gt; No devices at the #spa!	-0.375	1	1
2014-03-10 19:19:31+00:00	Until now, I had never heard the phrase "digital dementia." I can never go back.	0	3	8
2014-03-10 20:09:07+00:00	Digital Dementia? Coined a few years ago in Korea, the term is spreading, and it's not only about kids. http://t.co/AfqVq1d135	-0.0666667	2	5
2014-03-10 20:18:12+00:00	@RichLouv 2x today I've heard term Digital Dementia http://t.co/08yrtlWesj&gt;See tips for parents at end of article.Kids, get out + get a life	0	4	10
2014-03-10 21:01:18+00:00	digital dementia. Lulz	0	1	1
2014-03-10 21:24:54+00:00	Second article I've read today about Digital Dementia http://t.co/5niHHZp8CK @LoveOutdoorPlay	0	4	9
2014-03-11 00:43:25+00:00	Funny that we'll no doubt balance 'digital dementia' with yet more devices at some point.... http://t.co/GgxHj1HDCr via @HuffPostParents	0.25	2	6
2014-03-11 02:44:44+00:00	RT @RichLouv: Digital Dementia? Coined a few years ago in Korea, the term is spreading, and it's not only about kids. http://t.co/W85GFtGgH7	-0.0666667	3	7
2014-03-12 11:21:34+00:00	DIGITAL DEMENTIA See how people are forgetting more, why statistics are worsening &amp; what to do. http://t.co/mY0KsQztUi	0.25	1	1
2014-03-12 11:26:13+00:00	Alzheimer's &amp; Dementia Weekly: Digital Dementia http://t.co/3XGrUzpmmG	0	1	1
2014-03-12 19:52:48+00:00	Apparently, one of the best to offset childhood "digital dementia " is to ensure that your child is involved with... http://t.co/qqtAt1vHDd	0.35	4	9
2014-03-12 20:35:46+00:00	Parents Beware: Kids pushed to develop 'digital dementia'? - Times Union http://t.co/pSmIqA1AAY via @TimesUnion	0	3	7
2014-03-12 22:22:31+00:00	Digital dementia--is this a thing? ??betamiller: Shd Handheld Devices for Kids Under 12 Be Banned? http://t.co/P1Zt6V6HvN #edtech" #msla14	0	2	6
2014-03-12 22:44:33+00:00	@betamiller ignored the original article 4 a reason. Digital dementia? Same reasons apply to my 3rd grader as my HS students. #letthemlearn	0.09375	1	2
2014-03-13 12:09:10+00:00	Alzheimer's &amp; Dementia Weekly: Digital Dementia http://t.co/fAcwQZiLpH	0	1	1
2014-03-13 17:19:33+00:00	The Cure for Digital Dementia? Exploring the Little Grand Canyon - http://t.co/SmVdfzwAMK via @shareaholic	0.104167	1	1
2014-03-13 19:21:15+00:00	@yahoo @BarackObama @uscongress @foxnews @cbsnews @NBCNews @abcnews Stopbeaming hazardousrays&amp;radiation.It causes digital dementia,glaucoma	0	1	2
2014-03-14 16:23:52+00:00	@foxnews @cnn @wfaachannel8 @fox4 Stop beaming hazardous rays&amp;radiation on my face,it causes digital dementia&amp;glaucoma.If i find out #prison	0.3	1	1
2014-03-14 18:56:58+00:00	Now they tell me... Overuse of Technology Can Lead to 'Digital Dementia' http://t.co/46r2JETTlz	0	3	7
2014-03-14 20:31:16+00:00	Digital Dementia. New study reveals how much loss in cognitive function is brought by too much digital tech use. http://t.co/mTusuNwOjX	0.0840909	1	1
2014-03-15 17:24:10+00:00	Implications for using technology in schools... Surge in 'digital dementia' http://t.co/jJMtV94QWr #edtechchat #bced #abed #onted #nsed	0	2	5
2014-03-15 19:06:52+00:00	Alzheimer's &amp; Dementia Weekly: Digital Dementia http://t.co/ivabg9aGsW	0	1	1
2014-03-15 23:14:55+00:00	Surge in 'digital dementia' | via @Telegraph http://t.co/thcIZhUpie	0	2	4
2014-03-16 19:01:30+00:00	Digital dementia - another benefit of our technology. http://t.co/PUEoXSP91g	0	1	1
2014-03-16 21:00:02+00:00	Using too much digital technologies? You might be running the risk of getting Digital Dementia. And it's real.... http://t.co/XGtUvS2sKi	0.0666667	3	8
2014-03-16 22:23:29+00:00	Plopping the kids in front of their ipad or TV? Totally fine, but learn abt digital dementia 1st! http://t.co/dA8cAh01wZ #parenting #health	0.208333	3	7
2014-03-17 16:29:37+00:00	In the News: Digital dementia for young people? #pediOT #pediPT... http://t.co/nxayTyJ9AQ	0.05	2	5
2014-03-17 17:24:13+00:00	Digital dementia: The memory problem plaguing teens and young adults | http://t.co/eYIb2wMlR4	0.05	1	3
2014-03-18 17:37:33+00:00	Can too much screen time lead to digital dementia in children? One expert says yes: http://t.co/EZk2TeSnCD	0.1	1	1
2014-03-19 12:45:12+00:00	digital dementia n. Impaired memory and cognitive functioning due to the extended use of digital devices. http://t.co/n6rxcvlS26	-0.0416667	1	1
2014-03-19 13:02:58+00:00	This is a new phrase, identified by Word Spy. I think I have it. digital dementia n. Impaired memory and... http://t.co/sMKQNdFFTq	0.0681818	3	8
2014-03-19 13:10:59+00:00	Wordspy: digital dementia: digital dementia n. Impaired memory and cognitive functioning due to the extended u... http://t.co/uSUWm8wpdj	-0.0416667	1	1
2014-03-19 14:07:06+00:00	"digital dementia" http://t.co/oSWAaPmGFg	0	2	4
2014-03-19 21:34:04+00:00	Excellent re-cap of SXSW themes. Fear not "digital dementia" or ability 2 remember, rather embrace ability 2 think. http://t.co/E6HZh8LQJf	0.5	2	5
2014-03-19 22:41:52+00:00	It's "Digital dementia" for our screen-addicted kids: http://t.co/srPZnxIUfC	0	2	6
2014-03-20 00:29:50+00:00	Word for today - digital dementia - digital dementia_x000D_ n. Impaired memory and cognitive functioning due to the exte... http://t.co/4G6yViX5Qe	-0.0416667	1	1
2014-03-20 00:47:16+00:00	WordSpy: digital dementia - digital dementia_x000D_ n. Impaired memory and cognitive functioning due to the extended use... http://t.co/wQJ5Jce0SV	-0.0416667	1	1
2014-03-20 09:20:12+00:00	digital dementia http://t.co/KoGYNhnk0f	0	1	1
2014-03-20 15:46:45+00:00	digital dementia (n.) Impaired memory and cognitive functioning due to the extended use of digital devices.	-0.0416667	1	1
2014-03-20 17:03:19+00:00	Kids at risk of 'digital dementia' http://t.co/l5D31mWHjs	0	3	7
2014-03-20 17:09:32+00:00	Today's blog: Could your children fall victim to "digital dementia"? http://t.co/gr0CvWoK7D	-0.0375	2	4
2014-03-21 00:00:49+00:00	Too much to tweet about- I'm getting Digital Dementia!	0.1	2	4
2014-03-21 18:47:13+00:00	@thelittleidiot @VICE http://t.co/nFn4a42cAL Is Digital Dementia a concern?	0	1	2
2014-03-23 19:36:00+00:00	At #SAHM14-new term "digital dementia" computer becomes your brain instead of a tool to help your brain. FYI, this won't make you smarter.	0	2	4
2014-03-23 20:24:39+00:00	Attn media @yahoo Stop beaming hazardous rays,radiation on my skin.It causes digital dementia,glaucoma&amp;hurting my skin,can lead to blindness	0.3	1	1
2014-03-23 23:49:50+00:00	@chrisstirewalt Hey quit beaming these hazardous rays &amp; radiation on my face. It causes digital dementia&amp; glaucoma, can lead to blindness.	0.3	1	2
2014-03-23 23:51:20+00:00	@AlexRastegar63 @chrisstirewalt @foxnews If u don't stop beaming these rays on my face,u will go to prison, causes digital dementia,glaucoma	0	1	2
2014-03-24 01:55:12+00:00	Im suffering from digital dementia, need nice weather	0.3	2	5
2014-03-25 05:49:20+00:00	Are we raising kids to have 'digital dementia'? http://t.co/QKSazkuwh4 #dementia #health	0	1	1
2014-03-25 07:09:04+00:00	Are we raising kids to have 'digital dementia'? - http://t.co/h9pYEskM0A http://t.co/ryfv925TJA - #raising #children	0	1	1
2014-03-25 09:11:45+00:00	Are we raising kids to have &amp;#x2018;digital dementia&amp;#x2019;? http://t.co/cZW5kMZX3q	0	1	1
2014-03-25 17:58:21+00:00	@AlexRastegar63 Att media: Stop beaming rays&amp;radiation on me.It causes digital dementia&amp;glaucoma,cataracts, ruins my skin.Stop,be prosecuted	-0.075	1	2
2014-03-26 08:10:03+00:00	http://t.co/6zBqLtrUxh - Digital dementia The memory problem plaguing teens and young adults - All about Health &amp; Fitness	0.05	4	9
2014-03-26 12:58:34+00:00	@DNC @RNC @GOP Find out who is beaming hazardous rays &amp;radiation on my face.It causes digital dementia,glaucoma,cataracts,ledas to blindness	0.3	1	2
2014-03-26 14:42:28+00:00	@Mo_Holland @WhiteHouse I'm serious,need my money in myown account&amp;They're beaming hazardous rays&amp;radiation causes digital dementia/glaucoma	0.3	1	2
2014-03-27 16:49:01+00:00	First signs of a matrix-like human race forming! - 'digital dementia' http://t.co/Ni22akel64	0.0833333	2	5
2014-03-28 13:57:27+00:00	@svenskdam Get the media off my back, They beam hazardous rays&amp;radiation on my face. It caused digital dementia,glaucoma,leads to blindness.	0.2	4	9
2014-03-28 16:55:08+00:00	Digital dementia: Refers to decline in cognition function due to excessive use of digital devices @docmeadows #LunchLearn #WalshAlumni	-0.09375	1	1
2014-04-01 08:02:11+00:00	New words: Digital dementia - Digital water cooler - See on Scoop.it - Worder Woman digital dementia noun... http://t.co/LzbOV7HK4g	0.0340909	2	6
2014-04-03 12:13:50+00:00	Overuse of #Technology leads to Digital Dementia. Are You Digitally Demented? #internet #dementia #knowledge http://t.co/Twfq86aVQx	0	3	7
2014-04-04 18:01:17+00:00	Will Going Cashless Lead to MORE Digital Dementia? @malfletcher on ABC Australia: http://t.co/pgJRGUvY5G #australia #dementia	0.25	3	8
2014-04-04 19:10:56+00:00	#BHCTOD digital dementia | BehaveNet http://t.co/FvChKDMWkt	0	1	2
2014-04-04 20:01:07+00:00	Will Going Cashless Lead to MORE Digital Dementia? My ABC Australia intvw: http://t.co/LOO9fZNwwy #abcradio #dementia #money	0.25	3	8
2014-04-08 16:13:26+00:00	@cassiejfortuna people in Spanish haha as our teacher says "digital dementia"	0.0666667	1	2
2014-04-08 17:59:40+00:00	Attention parents: have you seen the research about digital dementia? How much screen time do you allow your kids? http://t.co/Dbr8T2HnUS	0.1	1	2
2014-04-08 20:45:07+00:00	@BarackObama @WhiteHouse @GOP @RNC @DNC @USCongress Stop beaming rays &amp;radiation on my face,ruins my skin,causes digital dementia, glaucoma	0	1	2
2014-04-10 11:57:35+00:00	#IndiaNews - Welcome to the age of digital dementia() - Video http://t.co/Y1mnDc2BxU	0.4	1	2
2014-04-10 13:58:27+00:00	@marcprensky Marc is Digital Dementia by Spitzer pro or cons digital wisdom 4U? the use defines wisdom or danger. Family is so needed now!	0	1	2
2014-04-10 15:25:39+00:00	Welcome to the age of digital dementia - YouTube | @scoopit http://t.co/GQsYGCVFmt	0.4	1	2
2014-04-12 18:42:44+00:00	MT @saferphones Digital Dementia, other health concerns caused by your cell phone. http://t.co/NtjG2e8df6 #cellphones #wifi #dementia	-0.0625	2	6
2014-04-14 13:40:12+00:00	@busbyandsuch digital dementia! OMG #funnyBecauseTrue	0	1	2
2014-04-14 16:31:15+00:00	FOMO, Digital Dementia, and Our Dangerous Experiment | Reality Sandwich http://t.co/90TA6BzKgG #realitysandwich via @realitysandwich	-0.3	1	1
2014-04-14 21:18:32+00:00	@BarackObama @USCongress @GOP @RNC @DNC @WhiteHouse Find out who is beaming rays &amp; radiation on my face.It causes digital dementia&amp;glaucoma.	0	1	2
2014-04-15 09:31:04+00:00	Digital Dementia: Are #candidates really getting dumber? It's all about the knowledge gap http://t.co/axWEvseSHW #HR #recruiting	0.1	2	4
2014-04-17 17:02:07+00:00	@happeningnow Stop putting rays on my face .It causes blindness &amp; digital dementia,glaucoma.u want that on ur face the rest of ur fkn life?	0	1	2
2014-04-20 23:47:43+00:00	when your computer is slow, it's a sign of a. digital depression b. digital dementia	-0.1	3	8
2014-04-22 09:33:26+00:00	Attn media:Stop beaming rays &amp; radiation on my face,It causes digital dementia, cataracts &amp;glaucoma. It can lead to blindness. Stop or else.	0	4	11
2014-04-23 12:11:47+00:00	Adios Awesome, Hello Digital Dementia! My turn for the blog on http://t.co/HXo6HkRL3c	0.5	1	1
2014-04-24 11:19:45+00:00	Independent studios doing awesome stuffs. Check out this amazing showreel by Digital Dementia.http://t.co/VILay2hzhX	0.4	2	6
2014-04-25 00:54:14+00:00	#Truth our youth: "They're already suffering from digital dementia." -Phil Robertson	0	1	3
2014-04-25 19:20:35+00:00	@sky_larking @legalaware We launched Re-MindMe;digital dementia care funding campaign.Please follow/support/retweet, http://t.co/VrADKYmOqW	0	4	11
2014-04-26 20:44:44+00:00	New Tech www&amp;digital dev act for some people as a second brain/transactive memory with a side effect digital dementia http://t.co/47Lu0HoWWh	0.0454545	3	8
2014-04-28 09:12:25+00:00	@markomanka Need to focus more on the increasing digital dementia for us &amp; the generation of tomorrow-#digitalhealth http://t.co/nNTfXty24q	0.25	1	2
2014-04-28 15:24:54+00:00	Attn media: Stop beaming rays or radiation on my face. It causes digital dementia &amp; glaucoma &amp; cataracts.	0	4	11
2014-05-05 15:10:57+00:00	@happeningnow Stop beaming rays &amp; radiation on my skin &amp; eyes,It causes digital dementia &amp; glaucoma,cataract.@foxnewschannel @gma @wfaatv	0	1	2
2014-05-05 21:37:50+00:00	@wfaatv @GMT @abcnews #Castellucci #Mike Who is beaming rays&amp;radiations on my eyes,It causes digital dementia, glaucoma,cataracts,blindness	0	1	1
2014-05-09 11:49:45+00:00	Atttn media: Stop beaming rays &amp; radiation on my face&amp;eyes, causes digital dementia &amp; glaucoma , can ;lead to blindness.	0	4	11
2014-05-09 22:30:13+00:00	@wfaatv @foxnewschannel @cnn Who is beaming rays on my eyes? It causes digital dementia &amp; glaucoma. Stop	0	1	1
2014-05-13 12:45:14+00:00	Attn media , Stop beaming rays&amp;radiations on my face &amp; eyes. It causes digital dementia, glaucoma&amp;cataracts. @foxnewschannel @cnn @abcnews	0	4	11
2014-05-13 12:55:10+00:00	@BBCWorld @BBCAMERICA Stop beaming rays to my eyes.It causes digital dementia, glaucoma, cataracts. I'm gonna scrap your channel in America.	0	1	2
2014-05-13 14:42:02+00:00	@DWStweets Tell #OBamas to leave I can't wait any more&amp;they beam hazardous rays to my eyes which causes digital dementia,cataracts glaucoma	0.3	1	1
2014-05-13 16:07:17+00:00	@sonsrena @foxnewschannel Why are they monitoring me &amp;hounded by tenants Who is beaming rays from my tv &amp; computer causes digital dementia	0	1	2
2014-05-13 18:59:09+00:00	@RoyalReporter Tell #UK royals who is beaming rays on my eyes,it causes digital dementia, glaucoma.who is leaking egregious clips out on me?	0	1	1
2014-05-14 13:50:10+00:00	Attn media Stop beaming rays on my eyes.It causes digital dementia ,glaucoma &amp; cataracts.	0	4	11
2014-05-14 20:35:22+00:00	@Bartelet @mauricedehond @o4nt @DeScheperLaren gefeliciteerd met digital dementia!	0	1	2
2014-05-15 12:34:48+00:00	@dennismiller @oreillyfactor Who is beaming rays&amp;radiation on my skin&amp;eyes from my computer&amp;TV.It causes digital dementia,glaucoma&amp;cataracts	0	1	2
2014-05-17 13:46:41+00:00	Attn media Stop beaming rays,lasers, radiation on my face &amp; eyes. It cause digital dementia, glaucoma, cataracts	0	4	11
2014-05-18 11:30:51+00:00	@google @twitter @facebook @yahoo Stop beaming rays,laser or radiation on my eyes f my computer.It causes digital dementia&amp;glaucoma .#owner	0	1	2
2014-05-19 08:01:14+00:00	Amazing showreel showing some cool stuffs with Maya from Digital Dementia. http://t.co/jrhI3MjkHQ	0.316667	1	1
2014-05-19 14:39:09+00:00	Digital Dementia and Internet Addiction http://t.co/4PsAELs8h4 via @sharethis. Brains shrinking in our kids, a new form of dementia!	0.0852273	2	6
2014-05-19 15:01:33+00:00	Attn media: Stop beaming rays, laser &amp;radiation on my skin &amp; eyes. It causes digital dementia,glaucoma &amp; cataracts.	0	4	11
2014-05-20 19:16:23+00:00	Anak2 sekarang kena 'digital dementia', kata kakek2 di duck dynasty...	0	1	1
2014-05-21 20:32:50+00:00	I'm afraid that I might have Digital Dementia. According to my teacher...	-0.3	2	5
2014-05-25 16:39:41+00:00	Attn media: Stop beaming rays &amp; radiation on me sick people.It causes digital dementia ,glaucoma &amp; cataracts.	-0.357143	1	1
2014-05-26 16:51:50+00:00	Screen Addicted Population Facing 'Digital Dementia' http://t.co/2AtA0eztMA #dementia #health	-0.2	3	8
2014-05-29 15:01:02+00:00	How Cynical Personality Traits Affect Dementia Risk http://t.co/o8MNJS3hSl #digital #lean #ux #experiencenews	-0.3	1	1
2014-05-29 20:38:45+00:00	Digital Dementia: The Incredible Art of Steven Lefcourt http://t.co/iVPUeeMOla	0.45	2	5
2014-06-03 14:29:02+00:00	Surge in 'digital dementia' | via @Telegraph http://t.co/ipCQpJrMy4 #ResearchNotRhetoric #edtechchat	0	2	4
[truncated: 1,928 more rows]

## Sheet: code_criteria
code	maintheme
1	Cognitive Decline	1526
2	Digital Dependancy	1218
3	Technology Overload	779
4	Coping Strategy	404
code	subtheme
1	Experience of cognitive decline due to the use of digital devices	859
2	Scientific information about a decrease in brain activity	448
3	Problems with poor memory, concentration and creativity	219
4	Issues that arise as a result of the increase in digital device usage in reality.	549
5	The dependency of using digital devices	411
6	Anxiety or frustration without digital devices	258
7	Issues about digital information overload and cognitive strain	496
8	Stress caused by excessive information exposure on digital media	283
9	Recommendations for alternative activities	234
10	Strategies for reducing digital device usage	135
11	Public support	35
